# Supplementary material for: Dermcidin exerts its oncogenic effects in breast cancer via modulation of ERBB signaling
Source: BMC Cancer. 2015 Feb 19;15:70. doi: 10.1186/s12885-015-1022-6 (PMC4353460; doi:10.1186/s12885-015-1022-6)
Supplement: Additional file 3: Table S2. — Microarray gene expression data for MDA-MB-361 control pLKO and DCD shRNA expressing subclones. [file 12885_2015_1022_MOESM3_ESM.xlsx]

## Sheet: Plan1
probe set	NAME	MD361IBC-I	MD361IBC-III	MDAIBC-II	MDA361PLKO
212698_s_at	septin 10	172.48	46.80	170.81	532.48
1554452_a_at	hypoxia-inducible protein 2	1132.59	557.00	1098.84	2835.66
213432_at	mucin 5, subtype B, tracheobronchial	272.79	13.78	297.09	830.13
218162_at	olfactomedin-like 3	226.37	53.77	249.30	635.29
208796_s_at	cyclin G1	121.22	53.44	126.29	310.30
224996_at	Hypothetical protein MGC34646	510.43	204.13	543.46	1285.60
201848_s_at	BCL2/adenovirus E1B 19kDa interacting protein 3	630.37	136.71	820.56	2317.33
214658_at	transmembrane emp24 protein transport domain containing 7	261.92	149.41	310.90	665.78
223058_at	chromosome 10 open reading frame 45	79.67	26.42	96.06	250.19
241412_at	betacellulin	58.77	8.65	71.39	212.92
201037_at	phosphofructokinase, platelet	252.19	117.75	357.81	801.27
227034_at	chromosome 2 open reading frame 26	134.31	62.06	171.21	379.50
212397_at	radixin	109.35	109.43	160.04	472.58
204437_s_at	folate receptor 1 (adult)	104.42	85.29	141.47	406.57
213011_s_at	triosephosphate isomerase 1	1268.56	963.15	1849.27	5488.49
200822_x_at	triosephosphate isomerase 1	1519.87	1201.03	1891.68	5872.11
223565_at	proapoptotic caspase adaptor protein	44.09	27.86	60.40	216.57
205477_s_at	alpha-1-microglobulin/bikunin precursor	126.46	47.90	230.00	1542.62
225155_at	chromosome 6 open reading frame 160	1032.06	956.28	1218.13	2803.01
201983_s_at	epidermal growth factor receptor (erythroblastic leukemia viral (v-erb-b) oncogene homolog, avian)	113.26	42.35	135.35	417.22
208612_at	protein disulfide isomerase-associated 3	837.44	541.66	950.78	2119.45
231233_at	hypothetical LOC388727	129.35	90.95	146.85	311.40
209457_at	dual specificity phosphatase 5	197.09	87.20	256.91	697.69
222411_s_at	signal sequence receptor, gamma (translocon-associated protein gamma)	410.99	281.10	515.61	1099.69
230563_at	RasGEF domain family, member 1A	150.71	89.22	166.05	468.52
200632_s_at	N-myc downstream regulated gene 1	863.84	289.89	1076.25	4063.85
224999_at	Epidermal growth factor receptor (erythroblastic leukemia viral (v-erb-b) oncogene homolog, avian)	140.41	69.98	171.21	529.30
206724_at	chromobox homolog 4 (Pc class homolog, Drosophila)	161.40	73.36	226.72	698.39
219118_at	FK506 binding protein 11, 19 kDa	166.08	115.97	198.73	479.84
200890_s_at	signal sequence receptor, alpha (translocon-associated protein alpha)	200.75	160.68	248.22	543.20
205150_s_at	KIAA0644 gene product	113.58	73.12	148.29	423.86
208658_at	protein disulfide isomerase-associated 4	399.75	313.48	465.42	1092.56
227337_at	ankyrin repeat domain 37	125.65	39.88	122.18	528.05
225008_at	Hypothetical protein MGC34646	148.86	103.19	163.69	451.95
205350_at	cellular retinoic acid binding protein 1	68.25	47.58	77.88	236.14
212689_s_at	jumonji domain containing 1A	363.08	293.77	384.40	880.19
211754_s_at	solute carrier family 25 (mitochondrial carrier; peroxisomal membrane protein, 34kDa), member 17 /// solute carrier family 25 (mitochondrial carrier; peroxisomal membrane protein, 34kDa), member 17	54.13	55.37	146.52	292.48
215930_s_at	CTAGE family, member 5	205.32	214.58	445.38	880.90
211936_at	heat shock 70kDa protein 5 (glucose-regulated protein, 78kDa)	1439.64	719.72	2411.00	6582.79
203574_at	nuclear factor, interleukin 3 regulated	62.89	39.67	132.32	281.64
209321_s_at	adenylate cyclase 3	68.00	54.49	117.13	224.77
202375_at	SEC24 related gene family, member D (S. cerevisiae)	210.03	111.48	383.92	837.75
202833_s_at	serine (or cysteine) proteinase inhibitor, clade A (alpha-1 antiproteinase, antitrypsin), member 1	93.10	22.54	253.28	616.31
205652_s_at	tubulin tyrosine ligase-like family, member 1	71.50	48.38	105.06	213.26
200705_s_at	eukaryotic translation elongation factor 1 beta 2	901.98	638.85	1527.34	3554.73
212292_at	solute carrier family 7 (cationic amino acid transporter, y+ system), member 1	53.18	28.78	95.91	241.67
209635_at	adaptor-related protein complex 1, sigma 1 subunit	93.56	75.92	159.80	337.04
229067_at	Similar to Formin binding protein 2 (srGAP2)	59.22	44.16	99.89	211.60
204744_s_at	isoleucine-tRNA synthetase	469.58	308.04	886.09	1955.47
210269_s_at	DNA segment on chromosome X and Y (unique) 155 expressed sequence	78.10	55.66	126.30	257.50
220161_s_at	erythrocyte membrane protein band 4.1 like 4B	148.08	164.76	266.58	524.45
203208_s_at	likely ortholog of chicken chondrocyte protein with a poly-proline region	333.00	352.94	515.04	1012.02
226400_at	Cell division cycle 42 (GTP binding protein, 25kDa)	197.50	203.18	489.75	1368.61
216806_at	gb:AL136306 /DB_XREF=gi:10045289 /FEA=DNA_1 /CNT=1 /TID=Hs.307102.0 /TIER=ConsEnd /STK=0 /UG=Hs.307102 /UG_TITLE=Human DNA sequence from clone RP3-334F4 on chromosome 6 Contains ESTs, STSs and GSSs. Contains a LAMR1 (laminin receptor 1, ribosomal protein SA) pseudogene and an RPL10 (ribosomal protein L10) pseudogene /DEF=Human DNA sequence from clone RP3-334F4 on chromosome 6 Contains ESTs, STSs …	87.41	90.17	125.26	271.07
226628_at	THO complex 2	61.50	59.22	88.66	186.32
204029_at	cadherin, EGF LAG seven-pass G-type receptor 2 (flamingo homolog, Drosophila)	87.45	77.25	150.33	314.63
201481_s_at	phosphorylase, glycogen; brain	70.71	63.21	153.08	352.02
203683_s_at	vascular endothelial growth factor B	97.20	92.63	173.75	363.86
212327_at	KIAA1102 protein	84.05	64.74	142.88	367.13
222116_s_at	TBC1 domain family, member 16	135.18	117.81	206.11	422.13
210896_s_at	aspartate beta-hydroxylase	154.02	61.33	430.79	1326.00
214437_s_at	serine hydroxymethyltransferase 2 (mitochondrial)	101.22	15.89	390.44	1364.59
206081_at	solute carrier family 24 (sodium/potassium/calcium exchanger), member 1	37.74	8.95	72.33	145.22
224241_s_at	gb:BC002350.1 /DB_XREF=gi:12803092 /FEA=FLmRNA /CNT=1 /TID=Hs.283558.1 /TIER=FL /STK=0 /UG=Hs.283558 /LL=55379 /UG_GENE=PRO1855 /DEF=Homo sapiens, clone MGC:8393, mRNA, complete cds. /PROD=Unknown (protein for MGC:8393) /FL=gb:BC002350.1	48.99	17.38	86.55	170.14
228523_at	nanos homolog 1 (Drosophila)	114.00	50.59	173.45	346.22
207668_x_at	protein disulfide isomerase-associated 6	860.16	335.26	1431.42	2833.16
212085_at	solute carrier family 25 (mitochondrial carrier; adenine nucleotide translocator), member 6	1045.38	323.32	1758.61	3622.94
205480_s_at	UDP-glucose pyrophosphorylase 2	655.72	233.48	821.39	1748.98
200935_at	calreticulin	483.63	157.48	662.96	1378.54
201897_s_at	CDC28 protein kinase regulatory subunit 1B	195.88	39.25	301.73	646.33
228222_at	gb:AI700962 /DB_XREF=gi:4988862 /DB_XREF=we09b02.x1 /CLONE=IMAGE:2340555 /FEA=EST /CNT=27 /TID=Hs.21537.2 /TIER=Stack /STK=20 /UG=Hs.21537 /LL=5500 /UG_GENE=PPP1CB /UG_TITLE=protein phosphatase 1, catalytic subunit, beta isoform	421.02	75.15	1367.63	2529.47
208639_x_at	protein disulfide isomerase-associated 6	669.16	284.44	1371.16	2631.22
203165_s_at	solute carrier family 33 (acetyl-CoA transporter), member 1	34.71	14.03	72.60	151.61
216640_s_at	protein disulfide isomerase-associated 6	334.89	101.08	863.54	1824.20
213315_x_at	chromosome X open reading frame 40 /// hypothetical LOC541578 protein	353.41	225.32	858.07	1650.46
224570_s_at	interferon regulatory factor 2 binding protein 2	312.70	186.28	850.68	1741.30
227021_at	amine oxidase (flavin containing) domain 1	50.39	35.94	111.95	212.40
200737_at	phosphoglycerate kinase 1	280.36	24.09	962.54	1981.83
209357_at	Cbp/p300-interacting transactivator, with Glu/Asp-rich carboxy-terminal domain, 2	99.08	59.57	235.70	440.35
213660_s_at	topoisomerase (DNA) III beta	35.54	56.63	83.13	199.09
228597_at	chromosome 21 open reading frame 45	89.82	117.02	152.20	324.69
202087_s_at	cathepsin L	121.90	206.02	263.12	748.11
222646_s_at	ERO1-like (S. cerevisiae)	96.99	134.39	176.12	438.61
229969_at	Transcribed locus, moderately similar to XP_508230.1 zinc finger protein 195 [Pan troglodytes]	64.28	78.62	103.53	240.41
228041_at	2-aminoadipic 6-semialdehyde dehydrogenase	98.73	187.81	207.86	491.77
231955_s_at	3-hydroxyisobutyrate dehydrogenase	9.19	39.23	55.33	168.80
230795_at	Full open reading frame cDNA clone RZPDo834C0824D for gene HIST2H4, histone 2, H4; complete cds, incl. stopcodon	127.63	340.44	431.18	1158.52
231298_at	Transcribed locus	104.04	163.43	191.07	402.21
222849_s_at	secernin 3	99.22	165.02	175.00	407.70
213750_at	Full length insert cDNA YH77E09	68.35	117.27	126.15	324.14
229867_at	BTB (POZ) domain containing 9	32.51	70.88	77.56	223.19
226835_s_at	transaldolase 1 /// similar to RPE-spondin	527.14	746.98	748.80	1745.54
213591_at	aldehyde dehydrogenase 7 family, member A1	32.02	60.59	71.27	224.79
238248_at	Uromodulin (uromucoid, Tamm-Horsfall glycoprotein)	48.05	71.42	77.26	204.37
202557_at	stress 70 protein chaperone, microsome-associated, 60kDa	125.68	140.78	139.51	338.83
225018_at	spire homolog 1 (Drosophila)	66.28	84.15	84.03	236.04
202162_s_at	CCR4-NOT transcription complex, subunit 8	108.68	152.24	136.64	366.96
202842_s_at	DnaJ (Hsp40) homolog, subfamily B, member 9	177.36	354.18	289.33	1263.31
236302_at	protein phosphatase 1E (PP2C domain containing)	58.72	87.32	74.62	301.37
1561423_at	CDNA clone IMAGE:5277089, partial cds	57.57	91.24	70.56	311.00
225698_at	TIGA1	88.60	103.88	129.58	314.60
205151_s_at	KIAA0644 gene product	115.55	141.76	155.07	386.62
202887_s_at	DNA-damage-inducible transcript 4	507.81	608.64	933.78	3994.09
207300_s_at	coagulation factor VII (serum prothrombin conversion accelerator)	50.00	58.38	66.73	173.30
226743_at	hypothetical protein FLJ34922	18.90	25.49	36.76	138.69
203619_s_at	Fas apoptotic inhibitory molecule 2	1.53	1.00	1.85	110.86
215995_x_at	CDNA FLJ12226 fis, clone MAMMA1001143	49.01	53.01	54.89	213.45
219920_s_at	GDP-mannose pyrophosphorylase B	67.30	61.45	68.62	169.75
236445_at	Homo sapiens, clone IMAGE:4796912, mRNA	1315.54	1177.46	1332.58	3189.86
201998_at	ST6 beta-galactosamide alpha-2,6-sialyltranferase 1	74.45	72.23	82.10	197.75
202481_at	dehydrogenase/reductase (SDR family) member 3	53.67	48.11	67.09	324.03
221050_s_at	GTP binding protein 2	71.58	59.01	77.83	538.60
202655_at	arginine-rich, mutated in early stage tumors	468.85	462.19	519.65	1860.97
214096_s_at	serine hydroxymethyltransferase 2 (mitochondrial)	955.65	925.98	1053.07	3244.78
230248_x_at	Full-length cDNA clone CS0CAP004YK15 of Thymus of Homo sapiens (human)	38.97	139.98	61.68	281.36
219963_at	dual specificity phosphatase 13	109.19	265.77	152.71	624.95
234367_x_at	transmembrane protease, serine 6	94.00	224.65	144.14	456.64
1558654_at	Protein phosphatase 1H (PP2C domain containing)	107.20	293.63	167.80	669.78
58916_at	potassium channel tetramerisation domain containing 14	83.38	223.23	121.92	485.76
1565358_at	Retinoic acid receptor, alpha	181.41	537.10	282.77	1217.85
211527_x_at	vascular endothelial growth factor	35.51	124.90	42.04	343.86
203234_at	uridine phosphorylase 1	6.34	66.45	16.22	176.29
237320_at	hypothetical protein LOC346653	11.87	58.84	17.68	146.26
200802_at	seryl-tRNA synthetase	291.72	676.16	651.92	1534.20
230281_at	chromosome 16 open reading frame 46	43.40	92.17	81.60	210.30
221195_at	PTD016 protein	6.56	60.98	44.49	164.60
224367_at	brain expressed X-linked 2 /// brain expressed X-linked 2	23.40	181.34	139.91	496.22
225520_at	methylenetetrahydrofolate dehydrogenase (NADP+ dependent) 1-like	123.10	291.55	198.62	685.95
1564066_at	spermatogenesis associated, serine-rich 1 /// similar to expressed sequence AW125688	42.89	84.67	61.48	174.41
1558233_s_at	Activating transcription factor 1	33.81	124.02	88.31	305.91
215920_s_at	hypothetical protein LOC283970	67.32	172.07	129.11	402.80
220283_at	hypothetical protein FLJ13840	26.58	72.35	52.27	171.94
210074_at	cathepsin L2	89.88	175.00	141.95	454.43
216652_s_at	down-regulator of transcription 1, TBP-binding (negative cofactor 2)	73.39	171.28	124.69	422.90
226077_at	hypothetical protein FLJ31951	17.23	61.21	40.84	187.58
209017_s_at	protease, serine, 15	405.76	612.52	507.03	1258.79
40148_at	amyloid beta (A4) precursor protein-binding, family B, member 2 (Fe65-like)	115.31	186.17	148.43	388.12
205905_s_at	MHC class I polypeptide-related sequence A /// MHC class I polypeptide-related sequence B	88.18	152.98	140.17	391.50
206245_s_at	influenza virus NS1A binding protein	136.01	250.20	219.04	575.37
232661_s_at	hypothetical protein DKFZp564O0523	30.70	85.69	67.52	246.34
241669_x_at	protein kinase D2	115.95	169.49	64.03	363.33
224817_at	SH3 multiple domains 1	91.97	162.74	77.54	362.10
229868_s_at	Growth differentiation factor 15	26.74	81.91	15.74	226.32
214023_x_at	tubulin, beta polypeptide paralog	37.60	106.33	21.86	239.31
219049_at	chondroitin beta1,4 N-acetylgalactosaminyltransferase	24.82	61.04	11.55	136.39
208892_s_at	dual specificity phosphatase 6	731.53	915.32	152.09	2647.69
201170_s_at	basic helix-loop-helix domain containing, class B, 2	38.74	43.48	12.93	148.84
208891_at	dual specificity phosphatase 6	473.10	479.23	88.53	1873.08
208893_s_at	dual specificity phosphatase 6	471.21	481.60	99.32	1887.22
207076_s_at	argininosuccinate synthetase	518.05	1114.17	683.84	3109.10
1553972_a_at	cystathionine-beta-synthase	183.34	302.83	206.73	748.38
1555407_s_at	FGD1 family, member 3	83.89	134.67	96.56	324.38
210512_s_at	vascular endothelial growth factor	400.61	1126.27	380.33	3369.19
226899_at	unc-5 homolog B (C. elegans)	41.45	92.05	43.08	300.55
212501_at	CCAAT/enhancer binding protein (C/EBP), beta	689.23	1135.88	695.09	2673.28
221827_at	chromosome 20 open reading frame 18	703.27	1421.59	736.63	3984.87
218136_s_at	mitochondrial solute carrier protein	62.91	68.90	42.01	222.49
1562792_at	Hypothetical protein LOC152519	124.32	125.94	98.86	290.41
202859_x_at	interleukin 8	31.66	56.69	11.65	188.48
1570561_at	gb:AF241217.1 /DB_XREF=gi:19072886 /TID=Hs2.382787.1 /CNT=1 /FEA=mRNA /TIER=ConsEnd /STK=0 /UG=Hs.382787 /UG_TITLE=Homo sapiens unknown sequence /DEF=Homo sapiens unknown sequence.	273.67	600.06	5.17	2680.21
202431_s_at	v-myc myelocytomatosis viral oncogene homolog (avian)	78.25	101.29	61.74	277.88
212171_x_at	vascular endothelial growth factor	204.51	381.00	146.84	1368.21
210263_at	potassium voltage-gated channel, subfamily F, member 1	48.93	90.94	47.55	335.39
201324_at	epithelial membrane protein 1	68.19	92.69	66.68	254.80
202364_at	MAX interactor 1 /// MAX interactor 1	567.32	701.90	568.21	1589.75
230406_at	Transcribed locus	78.76	84.62	64.11	270.04
210244_at	cathelicidin antimicrobial peptide	88.55	115.02	70.58	432.65
221577_x_at	growth differentiation factor 15	487.99	957.81	296.72	6091.16
202464_s_at	6-phosphofructo-2-kinase/fructose-2,6-biphosphatase 3	364.38	139.58	244.69	733.43
226452_at	pyruvate dehydrogenase kinase, isoenzyme 1	100.32	50.76	75.53	435.61
239231_at	CDNA FLJ41910 fis, clone PEBLM2007834	85.40	72.10	81.58	194.08
220134_x_at	hypothetical protein FLJ10647	59.80	37.89	49.62	166.62
224657_at	Gene 33/Mig-6 (MIG-6)	478.78	112.38	325.00	2472.44
230466_s_at	Mesenchymal stem cell protein DSC96	179.86	115.23	169.43	558.46
230746_s_at	Stanniocalcin 1	76.96	20.56	60.87	347.75
227167_s_at	Mesenchymal stem cell protein DSC96	221.81	133.46	191.74	534.67
201761_at	methylenetetrahydrofolate dehydrogenase (NADP+ dependent) 2, methenyltetrahydrofolate cyclohydrolase	1882.96	1270.86	1589.78	3909.30
221286_s_at	proapoptotic caspase adaptor protein	103.71	34.13	69.47	378.52
230421_at	similar to hypothetical protein 9630041N07	116.35	81.07	97.01	242.35
221489_s_at	sprouty homolog 4 (Drosophila)	150.51	47.91	90.22	453.20
227404_s_at	Early growth response 1	665.95	200.22	342.47	2340.36
202376_at	serine (or cysteine) proteinase inhibitor, clade A (alpha-1 antiproteinase, antitrypsin), member 3	216.95	107.62	104.68	2324.47
214413_at	Tyrosine aminotransferase	161.08	87.92	74.01	1301.58
206793_at	phenylethanolamine N-methyltransferase	50.85	46.24	41.44	267.89
225612_s_at	UDP-GlcNAc:betaGal beta-1,3-N-acetylglucosaminyltransferase 5	70.55	65.85	66.47	230.06
224826_at	hypothetical protein KIAA1434	83.42	84.95	71.97	355.13
205239_at	amphiregulin (schwannoma-derived growth factor)	883.50	815.51	644.49	3974.23
215189_at	keratin, hair, basic, 6 (monilethrix)	128.06	115.32	99.90	485.42
201656_at	integrin, alpha 6	374.21	319.04	220.21	1588.21
206916_x_at	tyrosine aminotransferase	730.76	466.58	339.40	3274.86
223172_s_at	mitochondrial protein 18 kDa	254.48	232.76	220.29	550.94
228754_at	glutamate receptor interacting protein 2	111.30	96.56	94.72	253.15
202847_at	phosphoenolpyruvate carboxykinase 2 (mitochondrial)	609.79	472.93	398.70	1608.68
225165_at	protein phosphatase 1, regulatory (inhibitor) subunit 1B (dopamine and cAMP regulated phosphoprotein, DARPP-32)	161.56	71.75	42.93	705.82
209135_at	aspartate beta-hydroxylase	1552.94	1252.67	1328.94	3289.40
214385_s_at	mucin 5, subtypes A and C, tracheobronchial/gastric	130.23	76.51	85.12	440.26
243806_at	ST8 alpha-N-acetyl-neuraminide alpha-2,8-sialyltransferase 6	139.96	80.35	81.75	425.16
207543_s_at	procollagen-proline, 2-oxoglutarate 4-dioxygenase (proline 4-hydroxylase), alpha polypeptide I	515.57	282.78	288.24	1853.12
219572_at	Ca2+-dependent activator protein for secretion 2	167.78	115.80	113.94	466.68
215215_s_at	exonuclease NEF-sp	67.73	19.51	20.21	139.77
214303_x_at	mucin 5, subtypes A and C, tracheobronchial/gastric	204.90	25.02	61.21	721.01
201631_s_at	immediate early response 3	1279.33	692.58	788.09	2722.00
204348_s_at	adenylate kinase 3-like 1	200.95	77.67	91.25	542.62
201694_s_at	early growth response 1	632.57	283.05	134.09	1998.99
225342_at	Adenylate kinase 3	182.48	122.47	101.16	371.41
204595_s_at	stanniocalcin 1	74.04	50.79	30.01	155.18
224997_x_at	H19, imprinted maternally expressed untranslated mRNA	64.31	31.25	16.85	143.99
236545_at	Protein phosphatase 3 (formerly 2B), catalytic subunit, alpha isoform (calcineurin A alpha)	601.66	429.44	579.69	112.79
202457_s_at	protein phosphatase 3 (formerly 2B), catalytic subunit, alpha isoform (calcineurin A alpha)	1239.50	993.78	1730.49	276.16
225283_at	arrestin domain containing 4	272.12	187.97	340.68	35.77
201010_s_at	thioredoxin interacting protein	1401.47	70.09	2187.83	41.96
226067_at	chromosome 20 open reading frame 114	244.13	31.70	343.38	17.43
201009_s_at	thioredoxin interacting protein	3066.60	170.85	2628.38	97.73
216687_x_at	UDP glycosyltransferase 2 family, polypeptide B15	1044.85	82.43	1115.64	68.94
204364_s_at	chromosome 2 open reading frame 23	262.74	136.20	264.87	35.50
224851_at	cyclin-dependent kinase 6	297.13	150.44	284.56	77.80
201008_s_at	thioredoxin interacting protein	2729.33	469.92	2029.41	46.76
219582_at	opioid growth factor receptor-like 1	178.33	75.95	143.95	28.19
233223_at	Neural precursor cell expressed, developmentally down-regulated 9	263.03	172.12	101.38	35.94
240458_at	Family with sequence similarity 20, member C	281.82	211.14	107.75	49.38
227955_s_at	CDNA: FLJ22256 fis, clone HRC02860	203.10	567.97	218.86	51.81
213954_at	KIAA0888 protein	135.83	233.89	93.50	41.34
238715_at	Hypothetical protein MGC40489	113.76	274.19	84.65	10.72
244443_at	LOC440309	144.40	192.89	93.46	37.19
1554260_a_at	KIAA0826	286.83	396.18	190.19	75.14
216804_s_at	PDZ and LIM domain 5	457.40	673.41	312.25	122.17
244474_at	RAN binding protein 9	185.36	287.75	128.22	53.54
229086_at	hypothetical protein BC007899	133.03	163.78	67.13	15.14
204863_s_at	interleukin 6 signal transducer (gp130, oncostatin M receptor)	362.74	384.88	205.84	68.72
200727_s_at	ARP2 actin-related protein 2 homolog (yeast)	1573.09	1724.04	865.22	411.36
213089_at	hypothetical protein LOC153561	310.00	343.99	181.47	78.27
226764_at	hypothetical protein LOC152485	251.05	305.91	119.97	62.90
238884_at	Catenin (cadherin-associated protein), delta 1	382.71	455.28	58.35	20.98
1559949_at	Trichorhinophalangeal syndrome I	267.04	291.43	88.41	47.27
