# Supplementary material for: Dermcidin exerts its oncogenic effects in breast cancer via modulation of ERBB signaling
Source: BMC Cancer. 2015 Feb 19;15:70. doi: 10.1186/s12885-015-1022-6 (PMC4353460; doi:10.1186/s12885-015-1022-6)
Supplement: Additional file 4: Table S3. — Bioinformatic analysis of signaling networks and pathways using MetaCore Software. [file 12885_2015_1022_MOESM4_ESM.xls]

## Sheet: Networks and GEO processes
No	Network	GO Processes	Total nodes	Root nodes	Pathways	p-Value	zScore	gScore
1	SP1	acute-phase response (8.3%; 1.350e-05), positive regulation of biological process (37.5%; 2.538e-05), response to stimulus (52.1%; 5.599e-05), gamma-delta T cell activation (4.2%; 8.351e-05), embryonic placenta development (6.2%; 1.101e-04)	49	48	0	6.04e-122	121.1	121.1
2	c-Myc	anti-apoptosis (13.3%; 6.837e-05), negative regulation of developmental process (20.0%; 1.113e-04), negative regulation of apoptosis (15.6%; 2.239e-04), regulation of developmental process (28.9%; 2.377e-04), negative regulation of programmed cell death (15.6%; 2.457e-04)	47	47	0	5.31e-121	121.08	121.08
3	HNF4-alpha	response to stimulus (54.5%; 2.909e-05), response to steroid hormone stimulus (13.6%; 1.307e-04), response to organic substance (15.9%; 1.554e-04), response to metal ion (11.4%; 1.608e-04), regulation of cell cycle (15.9%; 3.078e-04)	46	45	0	4.39e-114	117.17	117.17
4	p53	regulation of mitotic cell cycle (13.2%; 3.419e-05), negative regulation of cellular process (36.8%; 7.082e-05), negative regulation of apoptosis (18.4%; 7.363e-05), positive regulation of leukocyte migration (5.3%; 7.805e-05), negative regulation of programmed cell death (18.4%; 8.101e-05)	38	37	0	2.83e-93	105.99	105.99
5	ESR1 (nuclear)	anti-apoptosis (19.4%; 7.426e-06), regulation of developmental process (38.7%; 1.602e-05), negative regulation of apoptosis (22.6%; 1.815e-05), negative regulation of programmed cell death (22.6%; 2.002e-05), negative regulation of cellular process (41.9%; 2.579e-05)	34	33	0	5.9e-83	99.93	99.93
6	NF-kB	negative regulation of cellular process (60.0%; 1.453e-08), negative regulation of biological process (60.0%; 4.097e-08), positive regulation of biological process (56.0%; 6.334e-07), regulation of apoptosis (40.0%; 7.839e-07), regulation of programmed cell death (40.0%; 8.769e-07)	25	24	0	6.11e-60	84.75	84.75
7	Androgen receptor	positive regulation of cellular metabolic process (39.1%; 3.052e-06), positive regulation of metabolic process (39.1%; 3.679e-06), positive regulation of biological process (52.2%; 1.091e-05), positive regulation of biosynthetic process (34.8%; 1.104e-05), positive regulation of transcription, DNA-dependent (30.4%; 1.145e-05)	24	23	0	2.12e-57	82.89	82.89
8	GCR-alpha	negative regulation of cellular process (56.5%; 3.624e-07), negative regulation of biological process (56.5%; 8.788e-07), regulation of cell proliferation (34.8%; 3.816e-05), positive regulation of biological process (47.8%; 7.239e-05), negative regulation of gene expression (26.1%; 1.416e-04)	23	22	0	7.27e-55	80.99	80.99
9	STAT3	acute-phase response (18.2%; 5.381e-07), response to external stimulus (45.5%; 3.624e-06), response to stimulus (72.7%; 3.746e-06), positive regulation of biological process (54.5%; 5.948e-06), negative regulation of cellular process (50.0%; 1.423e-05)	22	21	0	2.48e-52	79.04	79.04
10	c-Jun	negative regulation of biological process (54.5%; 3.893e-06), positive regulation of biological process (54.5%; 5.948e-06), negative regulation of cellular process (50.0%; 1.423e-05), positive regulation of cellular metabolic process (36.4%; 2.072e-05), positive regulation of metabolic process (36.4%; 2.442e-05)	22	21	0	2.48e-52	79.04	79.04
11	ETS1	positive regulation of biological process (54.5%; 5.948e-06), negative regulation of cellular process (50.0%; 1.423e-05), positive regulation of cellular process (50.0%; 1.640e-05), positive regulation of cellular metabolic process (36.4%; 2.072e-05), positive regulation of metabolic process (36.4%; 2.442e-05)	22	21	0	2.48e-52	79.04	79.04
12	EGR1	negative regulation of cellular process (50.0%; 3.540e-05), negative regulation of biological process (50.0%; 6.856e-05), positive regulation of cellular metabolic process (35.0%; 9.195e-05), positive regulation of biological process (50.0%; 9.682e-05), positive regulation of metabolic process (35.0%; 1.061e-04)	20	20	0	3.99e-51	78.96	78.96
13	XBP1	negative regulation of cellular process (47.6%; 6.033e-05), regulation of developmental process (42.9%; 7.332e-05), negative regulation of biological process (47.6%; 1.157e-04), cell redox homeostasis (14.3%; 1.346e-04), regulation of apoptosis (33.3%; 1.462e-04)	21	20	0	8.36e-50	77.05	77.05
14	E2F1	negative regulation of cellular process (55.0%; 4.264e-06), negative regulation of gene expression (35.0%; 4.445e-06), positive regulation of cellular process (55.0%; 4.930e-06), negative regulation of biological process (55.0%; 8.983e-06), positive regulation of biological process (55.0%; 1.327e-05)	21	20	0	8.36e-50	77.05	77.05
15	c-Myb	negative regulation of cellular process (55.0%; 4.264e-06), regulation of developmental process (50.0%; 5.264e-06), negative regulation of biological process (55.0%; 8.983e-06), negative regulation of developmental process (35.0%; 1.313e-05), regulation of synaptic transmission (20.0%; 5.322e-05)	20	19	0	2.8e-47	75	75
16	C/EBPalpha	acute-phase response (15.0%; 2.936e-05), negative regulation of cellular process (50.0%; 3.540e-05), positive regulation of cellular process (50.0%; 4.028e-05), regulation of developmental process (45.0%; 4.583e-05), negative regulation of gene expression (30.0%; 5.972e-05)	20	19	0	2.8e-47	75	75
17	Oct-3/4	positive regulation of cellular metabolic process (44.4%; 3.501e-06), positive regulation of metabolic process (44.4%; 4.146e-06), positive regulation of cellular process (55.6%; 1.202e-05), positive regulation of biosynthetic process (38.9%; 1.712e-05), positive regulation of biological process (55.6%; 2.965e-05)	19	18	0	9.27e-45	72.9	72.9
18	RXRA	negative regulation of cellular process (55.6%; 1.053e-05), positive regulation of cellular process (55.6%; 1.202e-05), regulation of developmental process (50.0%; 1.588e-05), negative regulation of biological process (55.6%; 2.078e-05), positive regulation of biological process (55.6%; 2.965e-05)	19	18	0	9.27e-45	72.9	72.9
19	IRF4	positive regulation of cellular process (55.6%; 1.202e-05), regulation of developmental process (50.0%; 1.588e-05), positive regulation of biological process (55.6%; 2.965e-05), positive regulation of cellular metabolic process (38.9%; 4.187e-05), positive regulation of metabolic process (38.9%; 4.842e-05)	18	17	0	3.05e-42	70.74	70.74
20	STAT1	positive regulation of cellular process (55.6%; 1.202e-05), positive regulation of cell proliferation (33.3%; 1.884e-05), acute-phase response (16.7%; 2.110e-05), positive regulation of biological process (55.6%; 2.965e-05), response to stimulus (72.2%; 3.636e-05)	18	17	0	3.05e-42	70.74	70.74

## Sheet: Pathway lists
No	Network	GO Processes	Total nodes	Root nodes	Pathways	p-Value	zScore	gScore
1	CDC42, DARPP-32, PPM1E, FGD3, RDX (radixin)	cell projection organization and biogenesis (28.6%; 2.616e-09), cell projection morphogenesis (28.6%; 2.676e-09), cell part morphogenesis (28.6%; 2.676e-09), actin cytoskeleton organization (23.8%; 1.633e-08), actin filament-based process (23.8%; 2.953e-08)	50	20	10	6.19e-38	50.76	63.26
2	EGFR, UNC5B, DEC1 (Stra13), POP2, TMPS6	response to oxidative stress (15.8%; 3.214e-05), epidermal growth factor receptor signaling pathway (7.9%; 4.941e-05), response to hydrogen peroxide (10.5%; 8.534e-05), negative regulation of biological process (36.8%; 1.617e-04), response to reactive oxygen species (10.5%; 1.887e-04)	51	21	1	3.99e-41	55.09	56.34
3	c-Myc, PRKD2, CAT-1 (SLC7A1), SerRS, PDK1	arginine biosynthetic process (7.4%; 1.565e-05), cellular amino acid and derivative metabolic process (22.2%; 9.770e-05), urea metabolic process (7.4%; 1.424e-04), cellular amide metabolic process (7.4%; 1.424e-04), urea cycle (7.4%; 1.424e-04)	50	19	0	1.74e-37	52.87	52.87
4	c-Myc, PGK1, TPI1, Cyclin G1, Sec24D	glucose catabolic process (29.2%; 4.056e-12), hexose metabolic process (37.5%; 8.672e-12), hexose catabolic process (29.2%; 1.128e-11), monosaccharide catabolic process (29.2%; 1.240e-11), monosaccharide metabolic process (37.5%; 1.373e-11)	50	14	0	5.07e-28	45.75	45.75
5	SERPINA3 (ACT), Alpha 1-antitrypsin, Cathepsin L, NIP3, LL37	acute-phase response (12.5%; 6.578e-09), negative regulation of developmental process (29.2%; 8.843e-09), negative regulation of apoptosis (22.9%; 6.115e-08), negative regulation of programmed cell death (22.9%; 7.137e-08), regulation of developmental process (37.5%; 2.199e-07)	50	17	0	1.53e-30	42.2	42.2
6	C/EBPbeta, LL37, ATF-1, Coagulation factor VII, Calreticulin	regulation of myeloid cell differentiation (11.4%; 5.457e-05), response to stimulus (57.1%; 5.531e-05), low-density lipoprotein particle clearance (5.7%; 6.609e-05), lipoprotein particle clearance (5.7%; 1.230e-04), protein folding (14.3%; 1.738e-04)	50	16	0	3.49e-29	41.88	41.88
7	MTHFD2, UGPA2, PYGB, Stch, CITED2	male somatic sex determination (5.3%; 1.159e-03), putrescine metabolic process (5.3%; 2.317e-03), putrescine biosynthetic process (5.3%; 2.317e-03), somatic sex determination (5.3%; 2.317e-03), regulation of cytokinesis (5.3%; 4.629e-03)	50	11	0	1.92e-21	37.93	37.93
8	c-Myc, Mxi1, Mucin 5B, TPI1, Adenylate cyclase type III	rhodopsin mediated phototransduction (8.3%; 1.937e-07), detection of abiotic stimulus (13.9%; 2.734e-06), detection of external stimulus (13.9%; 3.793e-06), phototransduction (11.1%; 6.635e-06), neurological system process (36.1%; 7.000e-06)	50	13	2	5.48e-22	32.51	35.01
9	gp130, IL-8, Pc2, MLCP (cat), Calreticulin	protein kinase cascade (35.4%; 1.190e-14), phosphate metabolic process (47.9%; 4.507e-14), phosphorus metabolic process (47.9%; 4.507e-14), protein amino acid phosphorylation (41.7%; 1.283e-13), phosphorylation (43.8%; 2.000e-13)	50	14	0	5.79e-24	34.68	34.68
10	c-Myc, Calreticulin, PDIA3, GRP78, TXNIP (VDUP1)	regulation of developmental process (45.9%; 1.292e-08), positive regulation of biological process (48.6%; 2.674e-07), positive regulation of T cell mediated immunity (10.8%; 5.012e-07), regulation of apoptosis (32.4%; 8.778e-07), regulation of programmed cell death (32.4%; 9.991e-07)	50	13	0	1.54e-22	33.96	33.96
11	c-Myc, Uromodulin, NIP3, TXNIP (VDUP1), A1M	lipoprotein transport (10.5%; 5.719e-08), cholesterol transport (13.2%; 1.629e-07), sterol transport (13.2%; 1.786e-07), low-density lipoprotein particle clearance (7.9%; 2.288e-07), cellular component disassembly (13.2%; 2.537e-07)	50	13	0	4.04e-22	32.85	32.85
12	Cathepsin L, IEX1, NIP3, IL-8, LL37	regulation of developmental process (51.1%; 2.082e-12), negative regulation of developmental process (35.6%; 2.596e-11), anti-apoptosis (24.4%; 7.207e-11), negative regulation of biological process (53.3%; 1.024e-10), cell death (35.6%; 1.528e-10)	50	13	0	4.04e-22	32.85	32.85
13	RARalpha, SLC6A6, A1M, GRP78, IL-8	response to external stimulus (35.7%; 6.007e-07), response to nutrient levels (19.0%; 9.380e-07), response to extracellular stimulus (19.0%; 1.649e-06), response to stimulus (57.1%; 1.006e-05), smooth muscle contraction involved in micturition (4.8%; 1.920e-05)	50	13	0	7.39e-22	32.17	32.17
14	c-Myc, SHMT2, AK3, CBS, DEC1 (Stra13)	amino acid metabolic process (38.5%; 4.559e-06), carboxylic acid metabolic process (46.2%; 8.757e-06), organic acid metabolic process (46.2%; 8.971e-06), cellular amino acid and derivative metabolic process (38.5%; 2.061e-05), L-serine metabolic process (15.4%; 2.084e-05)	50	9	0	1.86e-16	29.83	29.83
15	gp130, CDC42, REDD1, RARalpha, IL-8	intracellular signaling cascade (57.1%; 6.083e-15), signal transduction (75.5%; 4.227e-13), cell communication (77.6%; 1.715e-12), response to chemical stimulus (51.0%; 3.147e-12), response to stimulus (71.4%; 1.299e-11)	50	12	0	8.47e-20	29.67	29.67
16	c-Myc, C/EBPbeta, EGR1, CDK6, IL-8	negative regulation of cellular process (75.0%; 8.314e-24), regulation of developmental process (68.8%; 6.652e-23), negative regulation of biological process (75.0%; 1.136e-22), positive regulation of biological process (72.9%; 8.167e-21), positive regulation of developmental process (52.1%; 1.035e-20)	50	12	0	8.47e-20	29.67	29.67
17	c-Myc, C/EBPbeta, EGFR, VEGF-A, EGR1	regulation of apoptosis (56.2%; 4.164e-21), regulation of programmed cell death (56.2%; 5.723e-21), response to stimulus (89.6%; 6.043e-21), positive regulation of biological process (70.8%; 1.341e-19), regulation of developmental process (62.5%; 3.869e-19)	50	12	0	8.47e-20	29.67	29.67
18	c-Myc, VEGF-A, Alpha 1-antitrypsin, CDK6, NIP3	regulation of catalytic activity (40.8%; 6.489e-13), organ development (57.1%; 1.318e-12), regulation of developmental process (49.0%; 2.285e-12), negative regulation of biological process (55.1%; 2.452e-12), regulation of molecular function (40.8%; 6.091e-12)	50	11	0	8.68e-18	27.16	27.16
19	UDP, HLA-B27, MICA, MICB, HLA-C	immune system process (47.4%; 1.724e-10), response to stress (52.6%; 1.535e-08), response to external stimulus (42.1%; 1.630e-08), cell activation (26.3%; 1.890e-08), positive regulation of defense response (15.8%; 3.659e-08)	50	8	4	1e-12	21.5	26.5
20	Coagulation factor VII, AL7A1, ITGA6, PDF, Fe65-like	blood coagulation (29.6%; 5.625e-11), coagulation (29.6%; 5.625e-11), hemostasis (29.6%; 8.689e-11), blood coagulation, extrinsic pathway (14.8%; 8.737e-11), regulation of body fluid levels (29.6%; 7.773e-10)	50	9	0	1.15e-14	24.24	24.24
21	c-Myc, SIAT1, NIP3, CDK6, IEX1	regulation of developmental process (54.8%; 3.798e-10), positive regulation of developmental process (41.9%; 6.833e-10), activation of pro-apoptotic gene products (16.1%; 1.984e-09), apoptosis (38.7%; 2.630e-09), programmed cell death (38.7%; 3.033e-09)	50	8	0	1.57e-13	23.98	23.98
22	PNMT, EGR1, S-Adenosyl-L-homocysteine, Adrenaline + S-adenosyl-(L)-methionine = S-adenosyl-(L)-homocysteine + 4-[1-Hydroxy-2-(dimethylamino)ethyl]-1,2-benzenediol, p-Hydroxyphenylethanolamine + S-adenosyl-(L)-methionine = Synephrine + S-adenosyl-(L)-homocysteine	epinephrine biosynthetic process (50.0%; 1.220e-04), epinephrine metabolic process (50.0%; 2.440e-04), S-adenosylmethionine metabolic process (50.0%; 1.220e-03), S-adenosylhomocysteine metabolic process (50.0%; 1.464e-03), catecholamine biosynthetic process (50.0%; 2.317e-03)	11	2	0	3.04e-05	20.35	20.35
23	EGFR, Betacellulin, SPRY4, LL37, HLA-Cw3	phosphate metabolic process (61.2%; 4.578e-22), phosphorus metabolic process (61.2%; 4.578e-22), intracellular signaling cascade (69.4%; 8.251e-22), protein kinase cascade (44.9%; 2.743e-21), post-translational protein modification (61.2%; 7.792e-21)	50	7	0	2.69e-10	17.14	17.14
24	c-Myc, EGR1, RARalpha, NDRG1, SLC6A6	response to chemical stimulus (70.8%; 1.296e-22), response to hormone stimulus (45.8%; 2.325e-21), response to endogenous stimulus (45.8%; 3.769e-21), response to steroid hormone stimulus (35.4%; 3.744e-18), response to stimulus (79.2%; 5.926e-15)	50	6	0	1.39e-08	14.63	14.63
25	gp130, DEC1 (Stra13), Alpha 1-antitrypsin, Ephrin-A5, SERPINA3 (ACT)	response to stimulus (81.2%; 5.007e-16), immune response-activating cell surface receptor signaling pathway (18.8%; 2.880e-14), immune response-regulating cell surface receptor signaling pathway (18.8%; 5.796e-14), protein amino acid phosphorylation (41.7%; 1.283e-13), immune response-activating signal transduction (18.8%; 2.339e-13)	50	5	0	5.95e-07	12.13	12.13
26	gp130, CDC42, IL-8, CDK6, c-Src	intracellular signaling cascade (59.6%; 1.358e-15), protein kinase cascade (34.0%; 1.489e-13), positive regulation of biological process (57.4%; 1.643e-12), regulation of molecular function (42.6%; 2.381e-12), regulation of developmental process (48.9%; 6.732e-12)	50	4	0	2.07e-05	9.62	9.62
27	FR-alpha, N-(5-methyl-5,6,7,8-tetrahydro-pteroyl)-(L)-glutamic acid + (L)-homocysteine = tetrahydrofolic acid + (L)-methionine, 6S-N5-Methyltetrahydrofolate cytosol, H('+) + 6S-N5-methyltetrahydrofolate = H('+) + 6S-N5-methyltetrahydrofolate, (L)-Methionine cytoplasm	posttranslational protein targeting to membrane (100.0%; 1.830e-04), folic acid metabolic process (100.0%; 2.440e-04), folic acid transport (100.0%; 4.881e-04), protein targeting to ER (100.0%; 8.541e-04), pteridine and derivative metabolic process (100.0%; 1.037e-03)	6	1	0	0.0127	8.74	8.74
28	eEF1B, Kir6.2, Na('+) + K('+) + ATP + H(,2)O = K('+) + Na('+) + ADP + PO(,4)('3-), K('+) extracellular region, K('+) cytosol	translational elongation (60.0%; 6.154e-06), translation (60.0%; 3.515e-04), regulation of cellular respiration (20.0%; 1.220e-03), positive regulation of protein export from nucleus (20.0%; 1.220e-03), potassium ion import (20.0%; 1.829e-03)	20	1	0	0.0591	3.82	3.82
29	B3GNT5, nLc8, nLc6 + UDP-N-acetyl-D-glucosamine = UDP + nLc7, nLc8 + UDP-N-acetyl-D-glucosamine = UDP + nLc9, neolactopentaosylceramide + UDP-D-galactose = UDP + nLc6	glycolipid biosynthetic process (100.0%; 1.037e-03), sphingolipid biosynthetic process (100.0%; 2.074e-03), glycolipid metabolic process (100.0%; 2.257e-03), sphingolipid metabolic process (100.0%; 5.247e-03), membrane lipid biosynthetic process (100.0%; 8.785e-03)	19	1	0	1	0	0
30	(D)-Glyceric acid, NAD(P)H + 2-oxo-3-hydroxy-propanoic acid = NAD(P)('+) + (D)-glyceric acid, (D)-glyceric acid + NAD(P)('+) = NAD(P)H + 2-oxo-3-hydroxy-propanoic acid, hydroxypyruvate, H(,2)O + NAD('+) + glyceraldehyde = NADH + (D)-glyceric acid	(0.0%; 0.000e+00), (0.0%; 0.000e+00), (0.0%; 0.000e+00), (0.0%; 0.000e+00), (0.0%; 0.000e+00)	5	0	0	1	0	0

## Sheet: Sheet1
NW obj(s) genes					shRNAi DCD_IBC I		shRNAi DCD_IBC III		shRNAi DCD_IBC II		shRNAi DCD_pLKO
#	Gene Symbol	Protein	Class	Protein name	Signal	P_value	Signal	P_value	Signal	P_value	Signal	P_value
1	AASDH	ACSF4_HUMAN		Acyl-CoA synthetase family member 4	0.2008	0	0.3819	0	0.4227	0	1	0
2	ACTR2	ARP2_HUMAN		Actin-related protein 2	3.824	0	4.191	0	2.103	0	1	0
3	ADCY3	ADCY3_HUMAN		Adenylate cyclase type 3	0.3025	0	0.2424	0	0.5211	0	1	0
4	AK3L1	KAD4_HUMAN		Adenylate kinase isoenzyme 4, mitochondrial	0.4913	0	0.3297	0	0.2724	0	1	0
5	AK3L2	LOC645619		similar to Adenylate kinase isoenzyme 4, mitochondrial (ATP-AMP transphosphorylase)	0.3703	0	0.1431	0	0.1682	0	1	0
6	ALDH7A1	AL7A1_HUMAN		Alpha-aminoadipic semialdehyde dehydrogenase	0.1424	0	0.2695	0	0.3171	0	1	0
7	AMBP	AMBP_HUMAN		AMBP protein	0.08198	0	0.03105	0	0.1491	0	1	0
8	AMIGO3	AMGO3_HUMAN		Amphoterin-induced protein 3	0.3965	0	0.362	0	0.4042	0	1	0
9	ANKRD37	ANR37_HUMAN		Ankyrin repeat domain-containing protein 37	0.238	0	0.07552	0	0.2314	0	1	0
10	ANKRD57	ANR57_HUMAN		Ankyrin repeat domain-containing protein 57	0.3539	0	0.1635	0	0.4511	0	1	0
11	AOF1	AOF1_HUMAN		Flavin-containing amine oxidase domain-containing protein 1	0.2372	0	0.1692	0	0.5271	0	1	0
12	AP1S1	AP1S1_HUMAN		AP-1 complex subunit sigma-1A	0.2776	0	0.2253	0	0.4741	0	1	0
13	APBB2	APBB2_HUMAN		Amyloid beta A4 precursor protein-binding family B member 2	0.2971	0	0.4797	0	0.3824	0	1	0
14	AREG	AREG_HUMAN		Amphiregulin	0.2223	0	0.2052	0	0.1622	0	1	0
15	AREGB	LOC727738		similar to Amphiregulin precursor (AR) (Colorectum cell-derived growth factor) (CRDGF)	0.2223	0	0.2052	0	0.1622	0	1	0
16	ARMET	ARMET_HUMAN		Protein ARMET	0.2519	0	0.2484	0	0.2792	0	1	0
17	ARRDC4	ARRD4_HUMAN		Arrestin domain-containing protein 4	7.607	0	5.255	0	9.524	0	1	0
18	ASPH	ASPH_HUMAN		Aspartyl/asparaginyl beta-hydroxylase	0.4721	0	0.3808	0	0.404	0	1	0
19	ASS1	ASSY_HUMAN		Argininosuccinate synthase	0.1666	0	0.3584	0	0.2199	0	1	0
20	ATF1	ATF1_HUMAN		Cyclic AMP-dependent transcription factor ATF-1	0.1105	0	0.4054	0	0.2887	0	1	0
21	B3GNT5	B3GN5_HUMAN		UDP-GlcNAc:betaGal beta-1,3-N-acetylglucosaminyltransferase 5	0.3067	0	0.2862	0	0.2889	0	1	0
22	BEX1	BEX1_HUMAN		Protein BEX1
23	BEX2	BEX2_HUMAN		Protein BEX2	0.04716	0	0.3654	0	0.282	0	1	0
24	BHLHB2	BHLH2_HUMAN		Class B basic helix-loop-helix protein 2	0.2603	0	0.2921	0	0.08687	0	1	0
25	BNIP3	BNIP3_HUMAN		BCL2/adenovirus E1B 19 kDa protein-interacting protein 3	0.272	0	0.05899	0	0.3541	0	1	0
26	BTBD9	BTBD9_HUMAN		BTB/POZ domain-containing protein 9	0.1457	0	0.3176	0	0.3475	0	1	0
27	BTC	BTC_HUMAN		Probetacellulin	0.276	0	0.04063	0	0.3353	0	1	0
28	C16orf46	CP046_HUMAN		Uncharacterized protein C16orf46	0.2064	0	0.4383	0	0.388	0	1	0
29	C1orf213	CA213_HUMAN		Putative uncharacterized protein C1orf213	8.787	0	10.82	0	4.434	0	1	0
30	C20orf199				0.302	0	0.4279	0	0.429	0	1	0
31	C21orf45	CU045_HUMAN		Uncharacterized protein C21orf45	0.2766	0	0.3604	0	0.4688	0	1	0
32	C5orf26	TIGA1_HUMAN		Putative uncharacterized protein TIGA1	0.2816	0	0.3302	0	0.4119	0	1	0
33	C7orf64	YG012_HUMAN		Uncharacterized protein DKFZP564O0523	0.1246	0	0.3479	0	0.2741	0	1	0
34	CADPS2	CAPS2_HUMAN		Calcium-dependent secretion activator 2	0.3595	0	0.2481	0	0.2442	0	1	0
35	CALR	CALR_HUMAN		Calreticulin	0.3508	0	0.1142	0	0.4809	0	1	0
36	CAMP	CAMP_HUMAN		Cathelicidin antimicrobial peptide	0.2047	0	0.2658	0	0.1631	0	1	0
37	CBS	CBS_HUMAN		Cystathionine beta-synthase	0.245	0	0.4046	0	0.2762	0	1	0
38	CBX4	CBX4_HUMAN		E3 SUMO-protein ligase CBX4	0.2311	0	0.105	0	0.3246	0	1	0
39	CCNG1	CCNG1_HUMAN		Cyclin-G1	0.3907	0	0.1722	0	0.407	0	1	0
40	CDC42	CDC42_HUMAN		Cell division control protein 42 homolog	1.443e-01	0.000e+00	1.485e-01	0.000e+00	3.578e-01	0.000e+00	1.000e+00	0.000e+00
		BB1_HUMAN		Growth-regulating protein BB1
41	CDK6	CDK6_HUMAN		Cell division protein kinase 6	3.819	0	1.934	0	3.658	0	1	0
42	CEBPB	CEBPB_HUMAN		CCAAT/enhancer-binding protein beta	0.2578	0	0.4249	0	0.26	0	1	0
43	CELSR2	CELR2_HUMAN		Cadherin EGF LAG seven-pass G-type receptor 2	0.2779	0	0.2455	0	0.4778	0	1	0
44	CHD2	CHD2_HUMAN		Chromodomain-helicase-DNA-binding protein 2	3.883	0	5.187	0	2.513	0	1	0
45	CITED2	CITE2_HUMAN		Cbp/p300-interacting transactivator 2	0.225	0	0.1353	0	0.5353	0	1	0
46	CKS1B	CKS1_HUMAN		Cyclin-dependent kinases regulatory subunit 1	0.3031	0	0.06073	0	0.4668	0	1	0
47	CNOT8	CNOT8_HUMAN		CCR4-NOT transcription complex subunit 8	0.2962	0	0.4149	0	0.3724	0	1	0
48	CRABP1	RABP1_HUMAN		Cellular retinoic acid-binding protein 1	0.289	0	0.2015	0	0.3298	0	1	0
49	CSGALNACT1	CGAT1_HUMAN		Chondroitin sulfate N-acetylgalactosaminyltransferase 1	0.182	0	0.4475	0	0.08468	0	1	0
50	CTAGE5	CTGE5_HUMAN		Cutaneous T-cell lymphoma-associated antigen 5	0.2331	0	0.2436	0	0.5056	0	1	0
51	CTSL1	CATL1_HUMAN		Cathepsin L1	0.1629	0	0.2754	0	0.3517	0	1	0
52	CTSL2	CATL2_HUMAN		Cathepsin L2	0.1978	0	0.3851	0	0.3124	0	1	0
53	CXorf40A	CX04A_HUMAN		Protein CXorf40A	0.2141	0	0.1365	0	0.5199	0	1	0
54	CXorf40B	CX04B_HUMAN		Protein CXorf40B
55	DDIT4	DDT4_HUMAN		DNA-damage-inducible transcript 4 protein	0.1271	0	0.1524	0	0.2338	0	1	0
56	DHRS3	DHRS3_HUMAN		Short-chain dehydrogenase/reductase 3	0.1656	0	0.1485	0	0.207	0	1	0
57	DKFZp686E2433	DKFZp686E2433		similar to hypothetical protein 9630041N07	0.4801	0	0.3345	0	0.4003	0	1	0
58	DNAJB9	DNJB9_HUMAN		DnaJ homolog subfamily B member 9	0.1404	0	0.2804	0	0.229	0	1	0
59	DR1	NC2B_HUMAN		Protein Dr1	0.1735	0	0.405	0	0.2948	0	1	0
60	DUSP13	DUS13_HUMAN		Dual specificity protein phosphatase 13	0.1747	0	0.4253	0	0.2444	0	1	0
61	DUSP5	DUS5_HUMAN		Dual specificity protein phosphatase 5	0.2825	0	0.125	0	0.3682	0	1	0
62	DUSP6	DUS6_HUMAN		Dual specificity protein phosphatase 6	0.2763	0	0.3457	0	0.05744	0	1	0
63	EEF1B2	EF1B_HUMAN		Elongation factor 1-beta	0.2537	0	0.1797	0	0.4297	0	1	0
64	EFNA5	EFNA5_HUMAN		Ephrin-A5	3.92	0	10.96	0	4.224	0	1	0
65	EGF	EGF_HUMAN		Pro-epidermal growth factor	0.805	0	0.805	0	1	0	1	0
66	EGFR	EGFR_HUMAN		Epidermal growth factor receptor	0.2715	0	0.1015	0	0.3244	0	1	0
67	EGR1	EGR1_HUMAN		Early growth response protein 1	0.3164	0	0.1416	0	0.1463	0	1	0
68	EMP1	EMP1_HUMAN		Epithelial membrane protein 1	0.2676	0	0.3638	0	0.2617	0	1	0
69	EPB41L4B	E41LB_HUMAN		Band 4.1-like protein 4B	0.2824	0	0.3142	0	0.5083	0	1	0
70	EREG	EREG_HUMAN		Proepiregulin	2.196	0	2.196	0	2.196	0	1	0
71	ERO1L	ERO1A_HUMAN		ERO1-like protein alpha	0.2211	0	0.3064	0	0.4015	0	1	0
72	ERRFI1	ERRFI_HUMAN		ERBB receptor feedback inhibitor 1	0.1936	0	0.04545	0	0.1314	0	1	0
73	F7	FA7_HUMAN		Coagulation factor VII	0.2885	0	0.3369	0	0.3851	0	1	0
74	FAIM2	FAIM2_HUMAN		Fas apoptotic inhibitory molecule 2	0.0138	0	0.00902	0	0.01669	0	1	0
75	FAM107B	F107B_HUMAN		Protein FAM107B	0.3184	0	0.1056	0	0.3839	0	1	0
76	FAM169A	F169A_HUMAN		UPF0611 protein FAM169A	3.286	0	5.658	0	2.262	0	1	0
77	FAM176B	F176B_HUMAN		Protein FAM176B	0.3589	0	0.2274	0	0.2978	0	1	0
78	FGD3	FGD3_HUMAN		FYVE, RhoGEF and PH domain-containing protein 3	0.2586	0	0.4152	0	0.2977	0	1	0
79	FKBP11	FKB11_HUMAN		FK506-binding protein 11	0.3461	0	0.2417	0	0.4142	0	1	0
80	FOLR1	FOLR1_HUMAN		Folate receptor alpha	0.2568	0	0.2098	0	0.348	0	1	0
81	FRYL	FRYL_HUMAN		Protein furry homolog-like	3.817	0	5.273	0	2.531	0	1	0
82	GDF15	GDF15_HUMAN		Growth/differentiation factor 15	0.1182	0	0.3619	0	0.06955	0	1	0
83	GMPPB	GMPPB_HUMAN		Mannose-1-phosphate guanyltransferase beta	0.3965	0	0.362	0	0.4042	0	1	0
84	GTPBP2	GTPB2_HUMAN		GTP-binding protein 2	0.1329	0	0.1096	0	0.1445	0	1	0
85	GUSBP1	GUSBP1		glucuronidase, beta pseudogene 1	3.961	0	4.395	0	2.319	0	1	0
86	H19				0.4466	0	0.217	0	0.117	0	1	0
87	HBEGF	HBEGF_HUMAN		Proheparin-binding EGF-like growth factor	0.332	0	0.332	0	0.332	0	1	0
88	HHIPL2	HIPL2_HUMAN		HHIP-like protein 2	0.1546	0	0.4208	0	0.304	0	1	0
89	HIBADH	3HIDH_HUMAN		3-hydroxyisobutyrate dehydrogenase, mitochondrial	0.05444	0	0.2324	0	0.3278	0	1	0
90	HIG2	HIG2_HUMAN		Hypoxia-inducible gene 2 protein	0.3994	0	0.1964	0	0.3875	0	1	0
91	HLA-B	1B55_HUMAN		HLA class I histocompatibility antigen, B-55 alpha chain	2.252e-01	0.000e+00	3.908e-01	0.000e+00	3.580e-01	0.000e+00	1.000e+00	0.000e+00
		1B81_HUMAN		HLA class I histocompatibility antigen, B-81 alpha chain
		1B54_HUMAN		HLA class I histocompatibility antigen, B-54 alpha chain
		1B51_HUMAN		HLA class I histocompatibility antigen, B-51 alpha chain
		1C05_HUMAN		HLA class I histocompatibility antigen, Cw-5 alpha chain
		1B52_HUMAN		HLA class I histocompatibility antigen, B-52 alpha chain
		1B14_HUMAN		HLA class I histocompatibility antigen, B-14 alpha chain
		1B53_HUMAN		HLA class I histocompatibility antigen, B-53 alpha chain
		1B44_HUMAN		HLA class I histocompatibility antigen, B-44 alpha chain
		1B27_HUMAN		HLA class I histocompatibility antigen, B-27 alpha chain
		1B15_HUMAN		HLA class I histocompatibility antigen, B-15 alpha chain
		1B18_HUMAN		HLA class I histocompatibility antigen, B-18 alpha chain
		1B35_HUMAN		HLA class I histocompatibility antigen, B-35 alpha chain
		1B40_HUMAN		HLA class I histocompatibility antigen, B-40 alpha chain
		1B73_HUMAN		HLA class I histocompatibility antigen, B-73 alpha chain
		1B37_HUMAN		HLA class I histocompatibility antigen, B-37 alpha chain
		1B39_HUMAN		HLA class I histocompatibility antigen, B-39 alpha chain
		1B46_HUMAN		HLA class I histocompatibility antigen, B-46 alpha chain
		1B38_HUMAN		HLA class I histocompatibility antigen, B-38 alpha chain
		1B49_HUMAN		HLA class I histocompatibility antigen, B-49 alpha chain
		1B57_HUMAN		HLA class I histocompatibility antigen, B-57 alpha chain
		1B41_HUMAN		HLA class I histocompatibility antigen, B-41 alpha chain
		1B78_HUMAN		HLA class I histocompatibility antigen, B-78 alpha chain
		1B58_HUMAN		HLA class I histocompatibility antigen, B-58 alpha chain
		1B13_HUMAN		HLA class I histocompatibility antigen, B-13 alpha chain
		1B07_HUMAN		HLA class I histocompatibility antigen, B-7 alpha chain
		1B42_HUMAN		HLA class I histocompatibility antigen, B-42 alpha chain
92	HLA-C	1C17_HUMAN		HLA class I histocompatibility antigen, Cw-17 alpha chain	2.252e-01	0.000e+00	3.908e-01	0.000e+00	3.580e-01	0.000e+00	1.000e+00	0.000e+00
		1C08_HUMAN		HLA class I histocompatibility antigen, Cw-8 alpha chain
		1C01_HUMAN		HLA class I histocompatibility antigen, Cw-1 alpha chain
		1C12_HUMAN		HLA class I histocompatibility antigen, Cw-12 alpha chain
		1C06_HUMAN		HLA class I histocompatibility antigen, Cw-6 alpha chain
		1C16_HUMAN		HLA class I histocompatibility antigen, Cw-16 alpha chain
		1C03_HUMAN		HLA class I histocompatibility antigen, Cw-3 alpha chain
		1C14_HUMAN		HLA class I histocompatibility antigen, Cw-14 alpha chain
		1C04_HUMAN		HLA class I histocompatibility antigen, Cw-4 alpha chain
		1C02_HUMAN		HLA class I histocompatibility antigen, Cw-2 alpha chain
		1C07_HUMAN		HLA class I histocompatibility antigen, Cw-7 alpha chain
93	HSPA13	HSP13_HUMAN		Heat shock 70 kDa protein 13	0.3709	0	0.4155	0	0.4117	0	1	0
94	HSPA5	GRP78_HUMAN		78 kDa glucose-regulated protein	0.2187	0	0.1093	0	0.3663	0	1	0
95	IARS	SYIC_HUMAN		Isoleucyl-tRNA synthetase, cytoplasmic	0.2401	0	0.1575	0	0.4531	0	1	0
96	IER3	IEX1_HUMAN		Radiation-inducible immediate-early gene IEX-1	0.47	0	0.2544	0	0.2895	0	1	0
97	IL6ST	IL6RB_HUMAN		Interleukin-6 receptor subunit beta	5.279	0	5.601	0	2.995	0	1	0
98	IL8	IL8_HUMAN		Interleukin-8	0.168	0	0.3008	0	0.06181	0	1	0
99	IRF2BP2	I2BP2_HUMAN		Interferon regulatory factor 2-binding protein 2	0.1796	0	0.107	0	0.4885	0	1	0
100	ITGA6	ITA6_HUMAN		Integrin alpha-6	0.2356	0	0.2009	0	0.1387	0	1	0
101	IVNS1ABP	NS1BP_HUMAN		Influenza virus NS1A-binding protein	0.2364	0	0.4349	0	0.3807	0	1	0
102	JMJD1A	JHD2A_HUMAN		JmjC domain-containing histone demethylation protein 2A	0.4125	0	0.3338	0	0.4367	0	1	0
103	KCNF1	KCNF1_HUMAN		Potassium voltage-gated channel subfamily F member 1	0.1459	0	0.2711	0	0.1418	0	1	0
104	KIAA0644	K0644_HUMAN		Leucine-rich repeat-containing protein KIAA0644	0.2989	0	0.3667	0	0.4011	0	1	0
105	KRT86	KRT86_HUMAN		Keratin type II cuticular Hb6	0.2638	0	0.2376	0	0.2058	0	1	0
106	LIMCH1	LIMC1_HUMAN		LIM and calponin homology domains-containing protein 1	0.2289	0	0.1763	0	0.3892	0	1	0
107	LOC643751
108	LOC646014	LOC646014		LOC646014	10.61	0	25.58	0	7.896	0	1	0
109	LOC728160	LOC728160		similar to UDP-glucuronosyltransferase 2B15 precursor (UDPGT) (UDPGTh-3) (HLUG4)
110	LOC81691	REXON_HUMAN		Putative RNA exonuclease NEF-sp	0.4846	0	0.1396	0	0.1446	0	1	0
111	LONP1	LONM_HUMAN		Lon protease homolog, mitochondrial	0.3223	0	0.4866	0	0.4028	0	1	0
112	MGC29506	PACAP_HUMAN		Proapoptotic caspase adapter protein	0.274	0	0.1286	0	0.2789	0	1	0
113	MICA	1B08_HUMAN		HLA class I histocompatibility antigen, B-8 alpha chain	2.252e-01	0.000e+00	3.908e-01	0.000e+00	3.580e-01	0.000e+00	1.000e+00	0.000e+00
		MICA_HUMAN		MHC class I polypeptide-related sequence A
114	MICB	MICB_HUMAN		MHC class I polypeptide-related sequence B	0.2252	0	0.3908	0	0.358	0	1	0
115	MTFR1	MTFR1_HUMAN		Mitochondrial fission regulator 1	0.329	0	0.3487	0	0.5089	0	1	0
116	MTHFD1L	C1TM_HUMAN		Monofunctional C1-tetrahydrofolate synthase, mitochondrial	0.1795	0	0.425	0	0.2896	0	1	0
117	MTHFD2	MTDC_HUMAN		Bifunctional methylenetetrahydrofolate dehydrogenase/cyclohydrolase, mitochondrial	0.4817	0	0.3251	0	0.4067	0	1	0
118	MTP18	MTP18_HUMAN		Mitochondrial 18 kDa protein	0.4619	0	0.4225	0	0.3998	0	1	0
119	MUC5AC	MUC5A_HUMAN		Mucin-5AC	0.2958	0	0.1738	0	0.1933	0	1	0
120	MUC5B	MUC5B_HUMAN		Mucin-5B	0.3286	0	0.0166	0	0.3579	0	1	0
121	MXI1	MXI1_HUMAN		MAX-interacting protein 1	0.3569	0	0.4415	0	0.3574	0	1	0
122	MYC	MYC_HUMAN		Myc proto-oncogene protein	0.2816	0	0.3645	0	0.2222	0	1	0
123	NANOS1	NANO1_HUMAN		Nanos homolog 1	0.3293	0	0.1461	0	0.501	0	1	0
124	NDRG1	NDRG1_HUMAN		Protein NDRG1	0.2126	0	0.07133	0	0.2648	0	1	0
125	NFIL3	NFIL3_HUMAN		Nuclear factor interleukin-3-regulated protein	0.2233	0	0.1409	0	0.4698	0	1	0
126	NPAL1	NPAL1_HUMAN		NIPA-like protein 1	0.4281	0	0.4337	0	0.3404	0	1	0
127	NRG1	NRG1_HUMAN		Pro-neuregulin-1, membrane-bound isoform	1.000e+00	0.000e+00	1.000e+00	0.000e+00	1.000e+00	0.000e+00	1.000e+00	0.000e+00
		SMDF_HUMAN		Neuregulin-1, sensory and motor neuron-derived factor isoform
128	NRG2	NRG2_HUMAN		Pro-neuregulin-2, membrane-bound isoform	2.054	0	2.054	0	2.054	0	1	0
129	NRG3	NRG3_HUMAN		Pro-neuregulin-3, membrane-bound isoform	2.639	0	2.639	0	2.639	0	1	0
130	NRG4	NRG4_HUMAN		Pro-neuregulin-4, membrane-bound isoform	0.045	0	0.045	0	0.045	0	1	0
131	OGFRL1	OGRL1_HUMAN		Opioid growth factor receptor-like protein 1	6.326	0	2.694	0	5.106	0	1	0
132	OLFML3	OLFL3_HUMAN		Olfactomedin-like protein 3	0.3563	0	0.08464	0	0.3924	0	1	0
133	P4HA1	P4HA1_HUMAN		Prolyl 4-hydroxylase subunit alpha-1	0.2782	0	0.1526	0	0.1555	0	1	0
134	PCK2	PPCKM_HUMAN		Phosphoenolpyruvate carboxykinase [GTP], mitochondrial	0.3791	0	0.294	0	0.2478	0	1	0
135	PDIA3	PDIA3_HUMAN		Protein disulfide-isomerase A3	0.3951	0	0.2556	0	0.4486	0	1	0
136	PDIA4	PDIA4_HUMAN		Protein disulfide-isomerase A4	0.3659	0	0.2869	0	0.426	0	1	0
137	PDIA6	PDIA6_HUMAN		Protein disulfide-isomerase A6	0.3036	0	0.1183	0	0.5211	0	1	0
138	PDK1	PDK1_HUMAN		[Pyruvate dehydrogenase [lipoamide]] kinase isozyme 1, mitochondrial	0.2303	0	0.1165	0	0.1734	0	1	0
139	PDLIM5	PDLI5_HUMAN		PDZ and LIM domain protein 5	3.744	0	5.512	0	2.556	0	1	0
140	PDXDC2	PDXD2_HUMAN		Pyridoxal-dependent decarboxylase domain-containing protein 2	0.1671	0	0.4272	0	0.3205	0	1	0
141	PFKFB3	F263_HUMAN		6-phosphofructo-2-kinase/fructose-2,6-biphosphatase 3	0.4968	0	0.1903	0	0.3336	0	1	0
142	PFKP	K6PP_HUMAN		6-phosphofructokinase type C	0.3147	0	0.147	0	0.4466	0	1	0
143	PGK1	PGK1_HUMAN		Phosphoglycerate kinase 1	0.1415	0	0.01216	0	0.4857	0	1	0
144	PNMT	PNMT_HUMAN		Phenylethanolamine N-methyltransferase	0.1898	0	0.1726	0	0.1547	0	1	0
145	PPM1E	PPM1E_HUMAN		Protein phosphatase 1E	0.1948	0	0.2897	0	0.2476	0	1	0
146	PPM1H	PPM1H_HUMAN		Protein phosphatase 1H	0.1601	0	0.4384	0	0.2505	0	1	0
147	PPP1CB	PP1B_HUMAN		Serine/threonine-protein phosphatase PP1-beta catalytic subunit	0.1664	0	0.02971	0	0.5407	0	1	0
148	PPP1R1B	PPR1B_HUMAN		Protein phosphatase 1 regulatory subunit 1B	0.2289	0	0.1017	0	0.06082	0	1	0
149	PPP3CA	PP2BA_HUMAN		Serine/threonine-protein phosphatase 2B catalytic subunit alpha isoform	4.488	0	3.599	0	6.266	0	1	0
150	PRKD2	KPCD2_HUMAN		Serine/threonine-protein kinase D2	0.3191	0	0.4665	0	0.1762	0	1	0
151	PYGB	PYGB_HUMAN		Glycogen phosphorylase, brain form	0.2009	0	0.1796	0	0.4349	0	1	0
152	RARA	RARA_HUMAN		Retinoic acid receptor alpha	0.149	0	0.441	0	0.2322	0	1	0
153	RASGEF1A	RGF1A_HUMAN		Ras-GEF domain-containing family member 1A	0.3217	0	0.1904	0	0.3544	0	1	0
154	RBCK1	UB7I3_HUMAN		RanBP-type and C3HC4-type zinc finger-containing protein 1	0.1765	0	0.3567	0	0.1849	0	1	0
155	RDX	RADI_HUMAN		Radixin	0.2314	0	0.2316	0	0.3387	0	1	0
156	REEP1	REEP1_HUMAN		Receptor expression-enhancing protein 1	7.401	0	3.837	0	7.461	0	1	0
157	RNF145	RN145_HUMAN		RING finger protein 145	0.09185	0	0.3263	0	0.2177	0	1	0
158	RNFT1	RNFT1_HUMAN		RING finger and transmembrane domain-containing protein 1	0.03985	0	0.3705	0	0.2703	0	1	0
159	RP5-1022P6.2	GDE5_HUMAN		Putative glycerophosphodiester phosphodiesterase 5	0.2349	0	0.2392	0	0.2027	0	1	0
160	RSL1D1	RL1D1_HUMAN		Ribosomal L1 domain-containing protein 1	0.2109	0	0.3618	0	0.3892	0	1	0
161	SARS	SYSC_HUMAN		Seryl-tRNA synthetase, cytoplasmic	0.1901	0	0.4407	0	0.4249	0	1	0
162	SCRN3	SCRN3_HUMAN		Secernin-3	0.2434	0	0.4048	0	0.4292	0	1	0
163	SEC24D	SC24D_HUMAN		Protein transport protein Sec24D	0.2507	0	0.1331	0	0.4583	0	1	0
164	SEC63	SEC63_HUMAN		Translocation protein SEC63 homolog	0.2674	0	0.327	0	0.4306	0	1	0
165	SEPT10	SEP10_HUMAN		Septin-10	0.3239	0	0.08789	0	0.3208	0	1	0
166	SERPINA1	A1AT_HUMAN		Alpha-1-antitrypsin	0.1511	0	0.03657	0	0.411	0	1	0
167	SERPINA3	AACT_HUMAN		Alpha-1-antichymotrypsin	0.09333	0	0.0463	0	0.04503	0	1	0
168	SFRS17A	SF17A_HUMAN		Splicing factor, arginine/serine-rich 17A	0.3033	0	0.2162	0	0.4905	0	1	0
169	SH3PXD2A	SPD2A_HUMAN		SH3 and PX domain-containing protein 2A	0.254	0	0.4494	0	0.2141	0	1	0
170	SHMT2	GLYM_HUMAN		Serine hydroxymethyltransferase, mitochondrial	0.2945	0	0.2854	0	0.3245	0	1	0
171	SLC24A1	NCKX1_HUMAN		Sodium/potassium/calcium exchanger 1	0.2599	0	0.06163	0	0.4981	0	1	0
172	SLC25A17	PM34_HUMAN		Peroxisomal membrane protein PMP34	0.1851	0	0.1893	0	0.501	0	1	0
173	SLC25A37	MFRN1_HUMAN		Mitoferrin-1	0.2828	0	0.3097	0	0.1888	0	1	0
174	SLC25A6	ADT3_HUMAN		ADP/ATP translocase 3	0.2885	0	0.08924	0	0.4854	0	1	0
175	SLC33A1	ACATN_HUMAN		Acetyl-coenzyme A transporter 1	0.2289	0	0.09254	0	0.4789	0	1	0
176	SLC6A6	SC6A6_HUMAN		Sodium- and chloride-dependent taurine transporter	0.4397	0	0.3814	0	0.3742	0	1	0
177	SLC7A1	CTR1_HUMAN		High affinity cationic amino acid transporter 1	0.2201	0	0.1191	0	0.3969	0	1	0
178	SLFN11	SLN11_HUMAN		Schlafen family member 11	0.1363	0	0.1838	0	0.2651	0	1	0
179	SNHG5				0.3682	0	0.3412	0	0.4346	0	1	0
180	SPATS1	SPAS1_HUMAN		Spermatogenesis-associated serine-rich protein 1	0.2459	0	0.4855	0	0.3525	0	1	0
181	SPIRE1	SPIR1_HUMAN		Protein spire homolog 1	0.2808	0	0.3565	0	0.356	0	1	0
182	SPRY4	SPY4_HUMAN		Protein sprouty homolog 4	0.3321	0	0.1057	0	0.1991	0	1	0
183	SSR1	SSRA_HUMAN		Translocon-associated protein subunit alpha	0.3696	0	0.2958	0	0.457	0	1	0
184	SSR3	SSRG_HUMAN		Translocon-associated protein subunit gamma	0.3737	0	0.2556	0	0.4689	0	1	0
185	ST6GAL1	SIAT1_HUMAN		Beta-galactoside alpha-2,6-sialyltransferase 1	0.3765	0	0.3653	0	0.4152	0	1	0
186	STC1	STC1_HUMAN		Stanniocalcin-1	0.4771	0	0.3273	0	0.1934	0	1	0
187	TALDO1	TALDO_HUMAN		Transaldolase	0.302	0	0.4279	0	0.429	0	1	0
188	TAT	ATTY_HUMAN		Tyrosine aminotransferase	0.2231	0	0.1425	0	0.1036	0	1	0
189	TBC1D16	TBC16_HUMAN		TBC1 domain family member 16	0.3202	0	0.2791	0	0.4883	0	1	0
190	THOC2	THOC2_HUMAN		THO complex subunit 2	0.3301	0	0.3178	0	0.4758	0	1	0
191	TMED7	TMED7_HUMAN		Transmembrane emp24 domain-containing protein 7	0.3934	0	0.2244	0	0.467	0	1	0
192	TMEM151B	T151B_HUMAN		Transmembrane protein 151B	0.2459	0	0.4855	0	0.3525	0	1	0
193	TMPRSS6	TMPS6_HUMAN		Transmembrane protease, serine 6	0.2059	0	0.492	0	0.3157	0	1	0
194	TOP3B	TOP3B_HUMAN		DNA topoisomerase 3-beta-1	0.1785	0	0.2844	0	0.4175	0	1	0
195	TPI1	TPIS_HUMAN		Triosephosphate isomerase	0.2588	0	0.2045	0	0.3369	0	1	0
196	TTLL1	TTLL1_HUMAN		Probable tubulin polyglutamylase TTLL1	0.3353	0	0.2269	0	0.4926	0	1	0
197	TUBB2B	TBB2B_HUMAN		Tubulin beta-2B chain	0.1571	0	0.4443	0	0.09135	0	1	0
198	TXNIP	TXNIP_HUMAN		Thioredoxin-interacting protein	58.37	0	10.05	0	52.14	0	1	0
199	UGP2	UGPA_HUMAN		UTP--glucose-1-phosphate uridylyltransferase	0.3749	0	0.1335	0	0.4696	0	1	0
200	UGT2B15	UDB15_HUMAN		UDP-glucuronosyltransferase 2B15	15.16	0	1.196	0	16.18	0	1	0
201	UMOD	UROM_HUMAN		Uromodulin	0.2351	0	0.3495	0	0.378	0	1	0
202	UNC5B	UNC5B_HUMAN		Netrin receptor UNC5B	0.1379	0	0.3063	0	0.1433	0	1	0
203	UPP1	UPP1_HUMAN		Uridine phosphorylase 1	0.03596	0	0.3769	0	0.09201	0	1	0
204	VEGFA	VEGFA_HUMAN		Vascular endothelial growth factor A	0.1495	0	0.3632	0	0.1223	0	1	0
205	VEGFB	VEGFB_HUMAN		Vascular endothelial growth factor B	0.2671	0	0.2546	0	0.4775	0	1	0
206	ZNF827	ZN827_HUMAN		Zinc finger protein 827	3.991	0	4.863	0	1.907	0	1	0

## Sheet: Maps
Map	Map Folders	Cell process	p-Value	Objects
Development_ERBB-family signaling	Protein function/Growth factors Regulatory processes/Development/Epidermal cell development	intracellular receptor-mediated signaling pathway, response to extracellular stimulus	1.2e-08	11	35
Immune response_Oncostatin M signaling via JAK-Stat in human cells	Protein function/Cyto/chemokines Regulatory processes/Immune response/Immune response: organism-specific maps for Mouse, Rat and Human	cytokine and chemokine mediated signaling pathway, immune response	0.0004953	5	20
Development_EGFR signaling pathway	Protein function/Growth factors Regulatory processes/Development/Epidermal cell development	intracellular receptor-mediated signaling pathway, response to extracellular stimulus	0.001551	7	50
Immune response _Oncostatin M signaling via JAK-Stat in mouse cells	Protein function/Cyto/chemokines Regulatory processes/Immune response/Immune response: organism-specific maps for Mouse, Rat and Human	cytokine and chemokine mediated signaling pathway, immune response	0.003015	4	18
Neurophysiological process_Receptor-mediated axon growth repulsion	Congenital, Hereditary, and Neonatal Diseases and Abnormalities Regulatory processes/Cell adhesion Regulatory processes/Cytoskeleton remodeling Regulatory processes/Development/Neurogenesis Regulatory processes/Neurophysiological process	cell adhesion, response to extracellular stimulus	0.003882	6	44
Immune response_Oncostatin M signaling via MAPK in human cells	Protein function/Cyto/chemokines Regulatory processes/Immune response/Immune response: organism-specific maps for Mouse, Rat and Human	cytokine and chemokine mediated signaling pathway, immune response	0.00867	5	37
Transcription_Role of Akt in hypoxia induced HIF1 activation	Protein function/Kinases Protein function/Transcription factors Regulatory processes/Hypoxia response	transcription, protein kinase cascade	0.01187	4	26
Transcription_Ligand-dependent activation of the ESR1/SP pathway	Protein function/Hormones Protein function/Transcription factors	transcription, response to hormone stimulus	0.0174	4	29
Translation_Non-genomic (rapid) action of Androgen Receptor	Congenital, Hereditary, and Neonatal Diseases and Abnormalities Protein function/Hormones Regulatory processes/Translation	response to hormone stimulus, translation	0.02974	4	34
Immune response _Oncostatin M signaling via MAPK in mouse cells	Protein function/Cyto/chemokines Regulatory processes/Immune response/Immune response: organism-specific maps for Mouse, Rat and Human	cytokine and chemokine mediated signaling pathway, immune response	0.0327	4	35
Retinol metabolism	Vitamin and Cofactor Metabolism	metabolic process	0.03518	1	1
Cell adhesion_Gap junctions	Regulatory processes/Cell adhesion Regulatory processes/Transport	cell adhesion	0.04004	3	22
Transcription_Sin3 and NuRD in transcription regulation	Regulatory processes/Transcription	transcription	0.04257	4	38
Cytoskeleton remodeling_Regulation of actin cytoskeleton by Rho GTPases	Protein function/G-proteins/RAS-group Regulatory processes/Cytoskeleton remodeling	small GTPase mediated signal transduction	0.0449	3	23
Inhibitory action of Lipoxin A4 on PDGF, EGF and LTD4 signaling	Congenital, Hereditary, and Neonatal Diseases and Abnormalities Disease maps/Cystic fibrosis		0.05004	3	24
Development_Lipoxin inhibitory action on PDGF, EGF and LTD4 signaling	Regulatory processes/Chemotaxis Regulatory processes/Development/Development (common pathways) Regulatory processes/Immune response Regulatory processes/Muscle contraction	immune response, response to extracellular stimulus	0.05004	3	24
Immune response_IL-27 signaling pathway	Protein function/Cyto/chemokines Regulatory processes/Immune response	cytokine and chemokine mediated signaling pathway, immune response	0.05004	3	24
Transcription_Transcription regulation of aminoacid metabolism	Congenital, Hereditary, and Neonatal Diseases and Abnormalities Protein function/Transcription factors Regulation of metabolism	transcription	0.05546	3	25
Immune response _Signaling pathway mediated by IL-6 and IL-1	Congenital, Hereditary, and Neonatal Diseases and Abnormalities Protein function/Cyto/chemokines Regulatory processes/Immune response	cytokine and chemokine mediated signaling pathway, immune response	0.06114	3	26
Immune response_Antigen presentation by MHC class I	Disease maps/Cystic fibrosis Regulatory processes/Immune response	immune response	0.06114	3	26
Regulation of lipid metabolism_Regulation of lipid metabolism by niacin and isoprenaline	Regulation of metabolism/Regulation of lipid metabolism		0.07329	3	28
Mucin expression in CF via IL-6, IL-17 signaling pathways	Congenital, Hereditary, and Neonatal Diseases and Abnormalities Disease maps/Cystic fibrosis		0.07329	3	28
Immune response_IL-6 signaling pathway	Protein function/Cyto/chemokines Regulatory processes/Immune response	cytokine and chemokine mediated signaling pathway, immune response	0.07329	3	28
Glycolysis and gluconeogenesis p. 2	Congenital, Hereditary, and Neonatal Diseases and Abnormalities Metabolic maps/Metabolic maps (common pathways)/Carbohydrates metabolism		0.07428	2	13
Delta508-CFTR traffic / ER-to-Golgi in CF	Congenital, Hereditary, and Neonatal Diseases and Abnormalities Disease maps/Cystic fibrosis		0.07428	2	13
Development_EGFR signaling via small GTPases	Protein function/G-proteins/RAS-group Protein function/Growth factors Regulatory processes/Development/Epidermal cell development	small GTPase mediated signal transduction, intracellular receptor-mediated signaling pathway, response to extracellular stimulus	0.07974	3	29
Proline metabolism	Metabolic maps/Metabolic maps (common pathways)/Aminoacid metabolism		0.08472	2	14
Glycolysis and gluconeogenesis p. 2/ Rodent version	Metabolic maps/Organism-specific metabolic maps for Mouse, Rat and Human/Carbohydrates metabolism		0.08472	2	14
Cytoskeleton remodeling_Slit-Robo signaling	Congenital, Hereditary, and Neonatal Diseases and Abnormalities Regulatory processes/Cell adhesion Regulatory processes/Cytoskeleton remodeling	cell adhesion	0.08643	3	30
Neurophysiological process_Glutamate regulation of Dopamine D1A receptor signaling	Protein function/G-proteins/GPCR Regulatory processes/Neurophysiological process	G-protein coupled receptor protein signaling pathway	0.08643	3	30
DNA damage_Brca1 as a transcription regulator	Congenital, Hereditary, and Neonatal Diseases and Abnormalities Protein function/Transcription factors Regulatory processes/DNA-damage	transcription	0.08643	3	30
Cytoskeleton remodeling_Role of PKA in cytoskeleton reorganisation	Protein function/Kinases Regulatory processes/Cytoskeleton remodeling	protein kinase cascade	0.09335	3	31
Development_Transcription regulation of granulocyte development	Congenital, Hereditary, and Neonatal Diseases and Abnormalities Regulatory processes/Development/Hemopoiesis	response to extracellular stimulus	0.09335	3	31
Signal transduction_Erk Interactions: Inhibition of Erk	Protein function/Kinases	protein kinase cascade	0.09335	3	31
Folic acid metabolism	Metabolic maps/Metabolic maps (common pathways)/Vitamin and cofactor metabolism		0.09559	2	15
Cell cycle_ESR1 regulation of G1/S transition	Congenital, Hereditary, and Neonatal Diseases and Abnormalities Protein function/Hormones Regulatory processes/Cell cycle Regulatory processes/Development/Development (common pathways)	response to hormone stimulus, cell cycle, response to extracellular stimulus	0.1005	3	32
Cell adhesion_Chemokines and adhesion	Congenital, Hereditary, and Neonatal Diseases and Abnormalities Protein function/Cyto/chemokines Regulatory processes/Cell adhesion	cytokine and chemokine mediated signaling pathway, cell adhesion	0.1065	6	93
Glycogen metabolism	Metabolic maps/Metabolic maps (common pathways)/Carbohydrates metabolism		0.1068	2	16
Signal transduction_cAMP signaling	Protein function/G-proteins/GPCR Protein function/Second messenger	second-messenger-mediated signaling, G-protein coupled receptor protein signaling pathway	0.1154	3	34
Immune response_PGE2 signaling in immune response	Regulatory processes/Immune response	immune response	0.1154	3	34
Glycolysis and gluconeogenesis p. 2 / Human version	Metabolic maps/Organism-specific metabolic maps for Mouse, Rat and Human/Carbohydrates metabolism		0.1184	2	17
Cytoskeleton remodeling_Cytoskeleton remodeling	Congenital, Hereditary, and Neonatal Diseases and Abnormalities Regulatory processes/Cytoskeleton remodeling		0.1193	6	96
Cytokine production by Th17 cells in CF	Congenital, Hereditary, and Neonatal Diseases and Abnormalities Disease maps/Cystic fibrosis		0.1232	3	35
Muscle contraction_ACM regulation of smooth muscle contraction	Congenital, Hereditary, and Neonatal Diseases and Abnormalities Protein function/G-proteins/GPCR Regulatory processes/Muscle contraction	G-protein coupled receptor protein signaling pathway	0.1232	3	35
Chemotaxis_Lipoxin inhibitory action on neutrophil migration	Regulatory processes/Chemotaxis Regulatory processes/Cytoskeleton remodeling Regulatory processes/Immune response	immune response	0.1232	3	35
Development_EGFR signaling via PIP3	Protein function/Growth factors Protein function/Second messenger Regulatory processes/Development/Epidermal cell development	second-messenger-mediated signaling, intracellular receptor-mediated signaling pathway, response to extracellular stimulus	0.1303	2	18
Glycolysis and gluconeogenesis (short map)	Congenital, Hereditary, and Neonatal Diseases and Abnormalities Metabolic maps/Metabolic maps (common pathways)/Carbohydrates metabolism		0.1311	3	36
Membrane-bound ESR1: interaction with G-proteins signaling	Congenital, Hereditary, and Neonatal Diseases and Abnormalities Protein function/G-proteins Protein function/Hormones Regulatory processes/Development/Development (common pathways)	response to hormone stimulus, response to extracellular stimulus	0.1311	3	36
Fructose metabolism/ Rodent version	Metabolic maps/Organism-specific metabolic maps for Mouse, Rat and Human/Carbohydrates metabolism		0.1311	3	36
Translation _Regulation activity of EIF2	Regulatory processes/Translation	translation	0.1311	3	36
Cell adhesion_Role of tetraspanins in the integrin-mediated cell adhesion	Regulatory processes/Cell adhesion	cell adhesion	0.1392	3	37
Inhibitory action of Lipoxins on neutrophil migration	Congenital, Hereditary, and Neonatal Diseases and Abnormalities Disease maps/Cystic fibrosis		0.1392	3	37
Cell adhesion_PLAU signaling	Congenital, Hereditary, and Neonatal Diseases and Abnormalities Regulatory processes/Cell adhesion	cell adhesion	0.1475	3	38
Development_Ligand-independent activation of ESR1 and ESR2	Protein function/Growth factors Protein function/Hormones Protein function/Transcription factors Regulatory processes/Development/Development (common pathways)	transcription, response to hormone stimulus, intracellular receptor-mediated signaling pathway, response to extracellular stimulus	0.1475	3	38
Cardiac Hypertrophy_NF-AT signaling in Cardiac Hypertrophy	Congenital, Hereditary, and Neonatal Diseases and Abnormalities Disease maps/Cardiac Hypertrophy		0.1517	4	59
Development_Dopamine D2 receptor transactivation of EGFR	Protein function/G-proteins/GPCR Regulatory processes/Development/Neurogenesis Regulatory processes/Oxidative stress	G-protein coupled receptor protein signaling pathway, response to extracellular stimulus	0.1547	2	20
Normal wtCFTR traffic / ER-to-Golgi	Congenital, Hereditary, and Neonatal Diseases and Abnormalities Disease maps/Cystic fibrosis		0.1559	3	39
Regulation of CFTR activity (norm and CF)	Congenital, Hereditary, and Neonatal Diseases and Abnormalities Disease maps/Cystic fibrosis		0.1645	3	40
Cell adhesion_Ephrins signaling	Regulatory processes/Cell adhesion	cell adhesion	0.1732	3	41
Cytoskeleton remodeling_CDC42 in cellular processes	Protein function/G-proteins/RAS-group Regulatory processes/Cytoskeleton remodeling	small GTPase mediated signal transduction	0.18	2	22
Development_Osteopontin signaling in osteoclasts	Protein function/Cyto/chemokines Regulatory processes/Cytoskeleton remodeling Regulatory processes/Development/Ossification and bone remodeling	cytokine and chemokine mediated signaling pathway, response to extracellular stimulus	0.18	2	22
Transcription_Androgen Receptor nuclear signaling	Congenital, Hereditary, and Neonatal Diseases and Abnormalities Protein function/Hormones Protein function/Transcription factors	transcription, response to hormone stimulus	0.1821	3	42
Immune response_BCR pathway	Regulatory processes/Immune response	immune response	0.1821	3	42
Development_Glucocorticoid receptor signaling	Protein function/Hormones Protein function/Transcription factors Regulatory processes/Development/Development (common pathways)	transcription, response to hormone stimulus, response to extracellular stimulus	0.1929	2	23
Galactose metabolism	Metabolic maps/Metabolic maps (common pathways)/Carbohydrates metabolism		0.1929	2	23
Development_Mu-type opioid receptor regulation of proliferation	Protein function/G-proteins/GPCR Regulatory processes/Development/Neurogenesis	G-protein coupled receptor protein signaling pathway, response to extracellular stimulus	0.1929	2	23
G-protein signaling_Ras family GTPases in kinase cascades (scheme)	Protein function/G-proteins/RAS-group	small GTPase mediated signal transduction	0.2059	2	24
Proteolysis_Role of Parkin in the Ubiquitin-Proteasomal Pathway	Congenital, Hereditary, and Neonatal Diseases and Abnormalities Regulatory processes/Proteolysis	proteolysis	0.2059	2	24
Cell adhesion_Endothelial cell contacts by non-junctional mechanisms	Regulatory processes/Cell adhesion	cell adhesion	0.2059	2	24
Mucin expression in CF via TLRs, EGFR signaling pathways	Congenital, Hereditary, and Neonatal Diseases and Abnormalities Disease maps/Cystic fibrosis		0.2094	3	45
Cytokine production by Th17 cells in CF (Mouse model)	Congenital, Hereditary, and Neonatal Diseases and Abnormalities Disease maps/Cystic fibrosis		0.2094	3	45
Glycine, serine, cysteine and threonine metabolism	Metabolic maps/Metabolic maps (common pathways)/Aminoacid metabolism		0.2094	3	45
Immune response_IL-2 activation and signaling pathway	Protein function/Cyto/chemokines Regulatory processes/Immune response	cytokine and chemokine mediated signaling pathway, immune response	0.2187	3	46
Transport_RAB5A regulation pathway	Congenital, Hereditary, and Neonatal Diseases and Abnormalities Protein function/G-proteins/RAS-group Regulatory processes/Transport	small GTPase mediated signal transduction	0.2189	2	25
Development_Angiotensin activation of Akt	Disease maps/Cardiac Hypertrophy Protein function/G-proteins/GPCR Regulatory processes/Development/Angiogenesis	G-protein coupled receptor protein signaling pathway, response to extracellular stimulus	0.2189	2	25
Development_Leptin signaling via JAK/STAT and MAPK cascades	Congenital, Hereditary, and Neonatal Diseases and Abnormalities Protein function/Hormones Regulatory processes/Development/Development (common pathways)	response to hormone stimulus, response to extracellular stimulus	0.2189	2	25
Cytoskeleton remodeling_Neurofilaments	Regulatory processes/Cytoskeleton remodeling Regulatory processes/Neurophysiological process		0.2189	2	25
Development_Delta-type opioid receptor mediated cardioprotection	Protein function/G-proteins/GPCR Regulatory processes/Development/Myogenesis Regulatory processes/Oxidative stress	G-protein coupled receptor protein signaling pathway, response to extracellular stimulus	0.2189	2	25
Glycine, serine, cysteine and threonine metabolism/ Rodent version	Metabolic maps/Organism-specific metabolic maps for Mouse, Rat and Human/Aminoacid metabolism		0.228	3	47
G-protein signaling_K-RAS regulation pathway	Congenital, Hereditary, and Neonatal Diseases and Abnormalities Protein function/G-proteins/RAS-group	small GTPase mediated signal transduction	0.2321	2	26
Regulation of lipid metabolism_RXR-dependent regulation of lipid metabolism via PPAR, RAR and VDR	Protein function/Transcription factors Regulation of metabolism/Regulation of lipid metabolism	transcription	0.2321	2	26
Development_Angiotensin activation of ERK	Disease maps/Cardiac Hypertrophy Protein function/G-proteins/GPCR Regulatory processes/Development/Angiogenesis Regulatory processes/Development/Epidermal cell development	G-protein coupled receptor protein signaling pathway, response to extracellular stimulus, response to extracellular stimulus	0.2321	2	26
Pyruvate metabolism	Metabolic maps/Metabolic maps (common pathways)/Carbohydrates metabolism		0.2321	2	26
Cell adhesion_Cadherin-mediated cell adhesion	Regulatory processes/Cell adhesion	cell adhesion	0.2321	2	26
Immune response_Role of DAP12 receptors in NK cells	Regulatory processes/Immune response	immune response	0.2375	3	48
G-protein signaling_N-RAS regulation pathway	Congenital, Hereditary, and Neonatal Diseases and Abnormalities Protein function/G-proteins/RAS-group	small GTPase mediated signal transduction	0.2453	2	27
Development_EDG1 signaling pathway	Protein function/G-proteins/GPCR Regulatory processes/Development/Angiogenesis	G-protein coupled receptor protein signaling pathway, response to extracellular stimulus	0.2453	2	27
Translation _Regulation activity of EIF4F	Regulatory processes/Translation	translation	0.247	3	49
G-protein signaling_RAC1 in cellular process	Protein function/G-proteins/RAS-group Regulatory processes/Cytoskeleton remodeling	small GTPase mediated signal transduction	0.2585	2	28
Cytoskeleton remodeling_Fibronectin-binding integrins in cell motility	Regulatory processes/Cell adhesion Regulatory processes/Cytoskeleton remodeling	cell adhesion	0.2585	2	28
Neurophysiological process_EphB receptors in dendritic spine morphogenesis and synaptogenesis	Congenital, Hereditary, and Neonatal Diseases and Abnormalities Regulatory processes/Cell adhesion Regulatory processes/Cytoskeleton remodeling Regulatory processes/Development/Neurogenesis Regulatory processes/Neurophysiological process	cell adhesion, response to extracellular stimulus	0.2585	2	28
Cell adhesion_ECM remodeling	Regulatory processes/Cell adhesion	cell adhesion	0.2662	3	51
Development_VEGF signaling via VEGFR2 - generic cascades	Protein function/Growth factors Regulatory processes/Development/Angiogenesis	intracellular receptor-mediated signaling pathway, response to extracellular stimulus	0.2718	2	29
Neurodisease_Parkin disorder under Parkinson's disease	Congenital, Hereditary, and Neonatal Diseases and Abnormalities Disease maps/Neurodisease/Parkinson's Disease		0.2718	2	29
Cell cycle_Role of Nek in cell cycle regulation	Congenital, Hereditary, and Neonatal Diseases and Abnormalities Protein function/Kinases Regulatory processes/Cell cycle	protein kinase cascade, cell cycle	0.2718	2	29
Triacylglycerol metabolism p.1	Metabolic maps/Metabolic maps (common pathways)/Lipid metabolism		0.2718	2	29
Immune response _Human NKG2D signaling	Regulatory processes/Immune response/Immune response: organism-specific maps for Mouse, Rat and Human	immune response	0.2718	2	29
Neurophysiological process_HTR1A receptor signaling in neuronal cells	Protein function/G-proteins/GPCR Regulatory processes/Neurophysiological process	G-protein coupled receptor protein signaling pathway	0.2718	2	29
Cytoskeleton remodeling_Reverse signaling by ephrin B	Regulatory processes/Cell adhesion Regulatory processes/Cytoskeleton remodeling Regulatory processes/Development/Neurogenesis	cell adhesion, response to extracellular stimulus	0.285	2	30
Immune response_IL-3 activation and signaling pathway	Protein function/Cyto/chemokines Regulatory processes/Immune response	cytokine and chemokine mediated signaling pathway, immune response	0.285	2	30
Development_CNTF receptor signaling	Protein function/Cyto/chemokines Regulatory processes/Development/Neurogenesis Regulatory processes/Hypoxia response	cytokine and chemokine mediated signaling pathway, response to extracellular stimulus	0.285	2	30
Fructose metabolism	Metabolic maps/Metabolic maps (common pathways)/Carbohydrates metabolism		0.2982	2	31
Development_Role of CDK5 in neuronal development	Protein function/Kinases Regulatory processes/Development/Neurogenesis	protein kinase cascade, response to extracellular stimulus	0.2982	2	31
Apoptosis and survival_Role of CDK5 in neuronal death and survival	Regulatory processes/Apoptosis and survival Regulatory processes/Development/Neurogenesis	apoptosis, response to extracellular stimulus	0.2982	2	31
Cell adhesion_Alpha-4 integrins in cell migration and adhesion	Regulatory processes/Cell adhesion Regulatory processes/Cytoskeleton remodeling	cell adhesion	0.2982	2	31
Transcription_Ligand-Dependent Transcription of Retinoid-Target genes	Protein function/Transcription factors	transcription	0.3114	2	32
Development_VEGF-family signaling	Protein function/Growth factors Regulatory processes/Development/Angiogenesis	intracellular receptor-mediated signaling pathway, response to extracellular stimulus	0.3114	2	32
Signal transduction_Calcium signaling	Protein function/Second messenger	second-messenger-mediated signaling	0.3114	2	32
Development_Beta-adrenergic receptors transactivation of EGFR	Protein function/G-proteins/GPCR Regulatory processes/Development/Epidermal cell development	G-protein coupled receptor protein signaling pathway, response to extracellular stimulus	0.3114	2	32
* Immune response_Fc gamma R-mediated phagocytosis in macrophages	Regulatory processes/Cytoskeleton remodeling Regulatory processes/Immune response	immune response	0.3114	2	32
Immune response_CD16 signaling in NK cells	Regulatory processes/Immune response	immune response	0.3149	3	56
Cytoskeleton remodeling_TGF, WNT and cytoskeletal remodeling	Congenital, Hereditary, and Neonatal Diseases and Abnormalities Regulatory processes/Cytoskeleton remodeling		0.3233	5	107
Immune response_MIF in innate immunity response	Regulatory processes/Immune response	immune response	0.3246	2	33
Pyruvate metabolism/ Rodent version	Metabolic maps/Organism-specific metabolic maps for Mouse, Rat and Human/Carbohydrates metabolism		0.3246	2	33
Development_ACM2 and ACM4 activation of ERK	Protein function/G-proteins/GPCR Regulatory processes/Development/Development (common pathways)	G-protein coupled receptor protein signaling pathway, response to extracellular stimulus	0.3246	2	33
Immune response_Antigen presentation by MHC class II	Regulatory processes/Immune response	immune response	0.3261	1	11
Development_VEGF signaling and activation	Protein function/Growth factors Regulatory processes/Development/Angiogenesis	intracellular receptor-mediated signaling pathway, response to extracellular stimulus	0.3376	2	34
Neurophysiological process_ACM regulation of nerve impulse	Protein function/G-proteins/GPCR Regulatory processes/Neurophysiological process	G-protein coupled receptor protein signaling pathway	0.3376	2	34
Ascorbate metabolism / Rodent version	Metabolic maps/Organism-specific metabolic maps for Mouse, Rat and Human/Vitamin metabolism and cofactor metabolism		0.3499	1	12
Transcription_Transcription factor Tubby signaling pathways	Protein function/G-proteins/GPCR Protein function/Transcription factors	transcription, G-protein coupled receptor protein signaling pathway	0.3499	1	12
Apoptosis and survival_BAD phosphorylation	Regulatory processes/Apoptosis and survival	apoptosis	0.3506	2	35
Immune response_NTS activation of IL-8 in colonocytes	Congenital, Hereditary, and Neonatal Diseases and Abnormalities Regulatory processes/Immune response	immune response	0.3506	2	35
Development_Endothelin-1/EDNRA transactivation of EGFR	Protein function/G-proteins/GPCR Protein function/Growth factors Protein function/Hormones Regulatory processes/Development/Development (common pathways)	response to hormone stimulus, intracellular receptor-mediated signaling pathway, G-protein coupled receptor protein signaling pathway, response to extracellular stimulus	0.3506	2	35
Cytoskeleton remodeling_Keratin filaments	Regulatory processes/Cytoskeleton remodeling		0.3635	2	36
Aminoacyl-tRNA biosynthesis in cytoplasm	Metabolic maps/Metabolic maps (common pathways)/Aminoacid metabolism		0.3635	2	36
Development_ACM1, ACM3, ACM5 activation of ERK	Protein function/G-proteins/GPCR Regulatory processes/Development/Development (common pathways)	G-protein coupled receptor protein signaling pathway, response to extracellular stimulus	0.3635	2	36
Leucune, isoleucine and valine metabolism	Metabolic maps/Metabolic maps (common pathways)/Aminoacid metabolism		0.3729	1	13
Immune response _ICOS pathway in T-helper cell	Regulatory processes/Immune response	immune response	0.3764	2	37
Retinol metabolism	Metabolic maps/Metabolic maps (common pathways)/Vitamin and cofactor metabolism		0.3764	2	37
Aminoacyl-tRNA biosynthesis in cytoplasm/ Rodent version	Metabolic maps/Organism-specific metabolic maps for Mouse, Rat and Human/Aminoacid metabolism		0.3764	2	37
Development_Role of Activin A in cell differentiation and proliferation	Protein function/Growth factors Regulatory processes/Development/Development (common pathways)	intracellular receptor-mediated signaling pathway, response to extracellular stimulus	0.3764	2	37
Development_A2B receptor: action via G-protein alpha s	Protein function/G-proteins/GPCR Regulatory processes/Development/Development (common pathways)	G-protein coupled receptor protein signaling pathway, response to extracellular stimulus	0.3891	2	38
CFTR folding and maturation (norm and CF)	Congenital, Hereditary, and Neonatal Diseases and Abnormalities Disease maps/Cystic fibrosis		0.3951	1	14
Development_EDG6 signaling pathway	Protein function/G-proteins/GPCR Regulatory processes/Development/Development (common pathways)	G-protein coupled receptor protein signaling pathway, response to extracellular stimulus	0.3951	1	14
Ganglioside Metabolism p1	Metabolic maps/Metabolic maps (common pathways)/Lipid metabolism		0.3951	1	14
Development_Alpha-1 adrenergic receptors signaling via cAMP	Protein function/G-proteins/GPCR Regulatory processes/Development/Development (common pathways)	G-protein coupled receptor protein signaling pathway, response to extracellular stimulus	0.3951	1	14
Development_Growth hormone signaling via PI3K/AKT and MAPK cascades	Congenital, Hereditary, and Neonatal Diseases and Abnormalities Protein function/Hormones Regulatory processes/Development/Development (common pathways)	response to hormone stimulus, response to extracellular stimulus	0.4017	2	39
Immune response _Histamine signaling in dendritic cells	Protein function/G-proteins/GPCR Regulatory processes/Immune response	immune response, G-protein coupled receptor protein signaling pathway	0.4017	2	39
Development_Beta-adrenergic receptors signaling via cAMP	Protein function/G-proteins/GPCR Regulatory processes/Development/Development (common pathways) Regulatory processes/Muscle contraction	G-protein coupled receptor protein signaling pathway, response to extracellular stimulus	0.4017	2	39
Regulation of lipid metabolism_Insulin regulation of glycogen metabolism	Congenital, Hereditary, and Neonatal Diseases and Abnormalities Protein function/Hormones Regulation of metabolism/Regulation of lipid metabolism	response to hormone stimulus	0.4142	2	40
Development_Alpha-2 adrenergic receptor activation of ERK	Protein function/G-proteins/GPCR Regulation of metabolism/Regulation of lipid metabolism Regulatory processes/Development/Development (common pathways)	G-protein coupled receptor protein signaling pathway, response to extracellular stimulus	0.4142	2	40
Immune response _Histamine H1 receptor signaling in immune response	Protein function/G-proteins/GPCR Regulatory processes/Immune response	immune response, G-protein coupled receptor protein signaling pathway	0.4142	2	40
Muscle contraction_Delta-type opioid receptor in smooth muscle contraction	Protein function/G-proteins/GPCR Regulatory processes/Muscle contraction	G-protein coupled receptor protein signaling pathway	0.4165	1	15
Methionine metabolism	Metabolic maps/Metabolic maps (common pathways)/Aminoacid metabolism		0.4165	1	15
Pentose phosphate pathway	Metabolic maps/Metabolic maps (common pathways)/Carbohydrates metabolism		0.4165	1	15
Propionate metabolism p.1	Metabolic maps/Metabolic maps (common pathways)/Carbohydrates metabolism		0.4165	1	15
Development_Endothelin-1/EDNRA signaling	Disease maps/Cardiac Hypertrophy Protein function/G-proteins/GPCR Protein function/Hormones Regulatory processes/Development/Development (common pathways)	response to hormone stimulus, G-protein coupled receptor protein signaling pathway, response to extracellular stimulus	0.4265	2	41
Muscle contraction_Role of kappa-type opioid receptor in heart	Protein function/G-proteins/GPCR Regulatory processes/Muscle contraction	G-protein coupled receptor protein signaling pathway	0.4371	1	16
Pentose phosphate pathway/ Rodent version	Metabolic maps/Organism-specific metabolic maps for Mouse, Rat and Human/Carbohydrates metabolism		0.4371	1	16
Immune response_Function of MEF2 in T lymphocytes	Protein function/Transcription factors Regulatory processes/Immune response	transcription, immune response	0.4387	2	42
Development_Thrombopoietin-regulated cell processes	Protein function/Growth factors Regulatory processes/Development/Hemopoiesis	intracellular receptor-mediated signaling pathway, response to extracellular stimulus	0.4387	2	42
Signal transduction_PTEN pathway	Congenital, Hereditary, and Neonatal Diseases and Abnormalities Protein function/Phosphatases	protein amino acid dephosphorylation	0.4387	2	42
Transcription_Role of VDR in regulation of genes involved in osteoporosis	Protein function/Transcription factors	transcription	0.4508	2	43
Development_PIP3 signaling in cardiac myocytes	Congenital, Hereditary, and Neonatal Diseases and Abnormalities Disease maps/Cardiac Hypertrophy Protein function/Second messenger Regulatory processes/Development/Myogenesis	second-messenger-mediated signaling, response to extracellular stimulus	0.4508	2	43
Androstenedione and testosterone biosynthesis and metabolism p.2	Metabolic maps/Metabolic maps (common pathways)/Steroid metabolism		0.457	1	17
Signal transduction_Activation of PKC via G-Protein coupled receptor	Protein function/G-proteins/GPCR Protein function/Kinases	protein kinase cascade, G-protein coupled receptor protein signaling pathway	0.4627	2	44
Bacterial infections in CF airways	Congenital, Hereditary, and Neonatal Diseases and Abnormalities Disease maps/Cystic fibrosis		0.4627	2	44
Immune response _IFN gamma signaling pathway	Protein function/Cyto/chemokines Regulatory processes/Immune response	cytokine and chemokine mediated signaling pathway, immune response	0.4745	2	45
Cell adhesion_Integrin-mediated cell adhesion and migration	Regulatory processes/Cell adhesion	cell adhesion	0.4745	2	45
Immune response_TREM1 signaling pathway	Regulatory processes/Immune response	immune response	0.4745	2	45
Tyrosine metabolism p.1 (dopamine)	Congenital, Hereditary, and Neonatal Diseases and Abnormalities Metabolic maps/Metabolic maps (common pathways)/Aminoacid metabolism		0.4762	1	18
Methionine-cysteine-glutamate metabolism	Metabolic maps/Metabolic maps (common pathways)/Aminoacid metabolism		0.4762	1	18
Catecholamine metabolism	Congenital, Hereditary, and Neonatal Diseases and Abnormalities Metabolic maps/Metabolic maps (common pathways)/Metabolism of mediators		0.4762	1	18
Lacto-series GSL Metabolism	Metabolic maps/Metabolic maps (common pathways)/Lipid metabolism		0.4762	1	18
Neurophysiological process _Visual perception	Congenital, Hereditary, and Neonatal Diseases and Abnormalities Regulatory processes/Neurophysiological process		0.4762	1	18
Androstenedione and testosterone biosynthesis and metabolism p.2/ Rodent version	Metabolic maps/Organism-specific metabolic maps for Mouse, Rat and Human/Steroid metabolism		0.4762	1	18
Lacto-series GSL Metabolism / Human version	Metabolic maps/Organism-specific metabolic maps for Mouse, Rat and Human/Lipid metabolism		0.4762	1	18
Neurophysiological process_Dopamine D2 receptor transactivation of PDGFR in CNS	Congenital, Hereditary, and Neonatal Diseases and Abnormalities Protein function/G-proteins/GPCR Regulatory processes/Neurophysiological process	G-protein coupled receptor protein signaling pathway	0.4762	1	18
Transcription_Assembly of RNA Polymerase II preinitiation complex on TATA-less promoters	Regulatory processes/Transcription	transcription	0.4762	1	18
Signal transduction_PKA signaling	Protein function/G-proteins/GPCR Protein function/Kinases Protein function/Second messenger	protein kinase cascade, second-messenger-mediated signaling, G-protein coupled receptor protein signaling pathway	0.4862	2	46
Histidine-glutamate-glutamine and proline metabolism/ Rodent version	Metabolic maps/Organism-specific metabolic maps for Mouse, Rat and Human/Aminoacid metabolism		0.4862	2	46
Development_Delta- and kappa-type opioid receptors signaling via beta-arrestin	Protein function/G-proteins/GPCR Regulatory processes/Development/Neurogenesis	G-protein coupled receptor protein signaling pathway, response to extracellular stimulus	0.4948	1	19
Glycolysis and gluconeogenesis p. 1	Congenital, Hereditary, and Neonatal Diseases and Abnormalities Metabolic maps/Metabolic maps (common pathways)/Carbohydrates metabolism		0.4948	1	19
Neolacto-series GSL Metabolism p.3	Metabolic maps/Metabolic maps (common pathways)/Lipid metabolism		0.4948	1	19
Catecholamine metabolism / Human version	Congenital, Hereditary, and Neonatal Diseases and Abnormalities Metabolic maps/Organism-specific metabolic maps for Mouse, Rat and Human/Mediators		0.4948	1	19
Development_Cross-talk VEGF and angiopoietin 1signaling	Regulatory processes/Development/Angiogenesis	response to extracellular stimulus	0.4948	1	19
Cytoskeleton remodeling_FAK signaling	Protein function/Kinases Regulatory processes/Cytoskeleton remodeling Regulatory processes/Development/Development (common pathways)	protein kinase cascade, response to extracellular stimulus	0.4976	2	47
Immune response _Immunological synapse formation	Regulatory processes/Cell adhesion Regulatory processes/Immune response	cell adhesion, immune response	0.5089	2	48
Regulation of lipid metabolism_ACM stimulation of Arachidonic acid production	Congenital, Hereditary, and Neonatal Diseases and Abnormalities Protein function/G-proteins/GPCR Regulation of metabolism/Regulation of lipid metabolism	G-protein coupled receptor protein signaling pathway	0.5089	2	48
Immune response_Lipoxins and Resolvin E1 inhibitory action on neutrophil functions	Regulatory processes/Immune response	immune response	0.5127	1	20
Aspartate and asparagine metabolism	Metabolic maps/Metabolic maps (common pathways)/Aminoacid metabolism		0.5127	1	20
TCA	Metabolic maps/Metabolic maps (common pathways)/Aminoacid metabolism		0.5127	1	20
Gamma-aminobutyrate (GABA) biosynthesis and metabolism	Congenital, Hereditary, and Neonatal Diseases and Abnormalities Metabolic maps/Metabolic maps (common pathways)/Metabolism of mediators		0.5127	1	20
Neolacto-series GSL Metabolism p.2	Metabolic maps/Metabolic maps (common pathways)/Lipid metabolism		0.5127	1	20
N-Glycan biosynthesis p2	Metabolic maps/Metabolic maps (common pathways)/Carbohydrates metabolism		0.5127	1	20
Neolacto-series GSL Metabolism p.2 / Human version	Metabolic maps/Organism-specific metabolic maps for Mouse, Rat and Human/Lipid metabolism		0.5127	1	20
Sulfur metabolism	Metabolic maps/Metabolic maps (common pathways)/Aminoacid metabolism		0.5127	1	20
Neurophysiological process_PGE2-induced pain processing	Regulatory processes/Immune response Regulatory processes/Neurophysiological process	immune response	0.5127	1	20
G-protein signaling_Cross-talk between Ras-family GTPases	Protein function/G-proteins/RAS-group	small GTPase mediated signal transduction	0.5127	1	20
Development_WNT signaling pathway. Part 2	Regulatory processes/Development/Development (common pathways)	response to extracellular stimulus	0.5201	2	49
Histidine-glutamate-glutamine and proline metabolism	Metabolic maps/Metabolic maps (common pathways)/Aminoacid metabolism		0.5201	2	49
Inhibitory action of Lipoxins and Resolvin E1 on neutrophil functions	Congenital, Hereditary, and Neonatal Diseases and Abnormalities Disease maps/Cystic fibrosis		0.53	1	21
G-protein signaling_EDG5 signaling	Protein function/G-proteins/GPCR	G-protein coupled receptor protein signaling pathway	0.53	1	21
Immune response _MIF-mediated glucocorticoid regulation	Regulatory processes/Immune response	immune response	0.53	1	21
Cell cycle_Cell cycle (generic schema)	Congenital, Hereditary, and Neonatal Diseases and Abnormalities Regulatory processes/Cell cycle	cell cycle	0.53	1	21
Transcription_Role of heterochromatin protein 1 (HP1) family in transcriptional silencing	Regulatory processes/Transcription	transcription	0.53	1	21
Cytoskeleton remodeling_Role of PDGFs in cell migration	Congenital, Hereditary, and Neonatal Diseases and Abnormalities Protein function/Growth factors Regulatory processes/Cytoskeleton remodeling	intracellular receptor-mediated signaling pathway	0.53	1	21
Atherosclerosis_Role of ZNF202 in regulation of expression of genes involved in Atherosclerosis	Congenital, Hereditary, and Neonatal Diseases and Abnormalities Disease maps/Atherosclerosis		0.53	1	21
Muscle contraction_EDG5-mediated smooth muscle contraction	Protein function/G-proteins/GPCR Regulatory processes/Muscle contraction	G-protein coupled receptor protein signaling pathway	0.5466	1	22
Chondroitin sulfate and dermatan sulfate metabolism	Metabolic maps/Metabolic maps (common pathways)/Carbohydrates metabolism		0.5466	1	22
Polyamine metabolism	Metabolic maps/Metabolic maps (common pathways)/Metabolism of mediators		0.5466	1	22
Selenoaminoacids and taurine, hypotaurine metabolism	Metabolic maps/Metabolic maps (common pathways)/Aminoacid metabolism		0.5466	1	22
Proteolysis_Putative ubiquitin pathway	Regulatory processes/Proteolysis	proteolysis	0.5466	1	22
Development_Thrombopoetin signaling via JAK-STAT pathway	Regulatory processes/Development/Hemopoiesis	response to extracellular stimulus	0.5466	1	22
Oxidative stress_Role of ASK1 under oxidative stress	Protein function/Kinases Protein function/Transcription factors Regulatory processes/Oxidative stress	transcription, protein kinase cascade	0.5466	1	22
Development_Prolactin receptor signaling	Congenital, Hereditary, and Neonatal Diseases and Abnormalities Protein function/Growth factors Protein function/Hormones Regulatory processes/Development/Development (common pathways)	response to hormone stimulus, intracellular receptor-mediated signaling pathway, response to extracellular stimulus	0.5525	2	52
Oxidative stress_Angiotensin II-induced ROS production	Protein function/G-proteins/GPCR Regulatory processes/Oxidative stress	G-protein coupled receptor protein signaling pathway	0.5627	1	23
Development_Regulation of CDK5 in CNS	Protein function/G-proteins/GPCR Protein function/Growth factors Regulatory processes/Development/Neurogenesis	G-protein coupled receptor protein signaling pathway, intracellular receptor-mediated signaling pathway, response to extracellular stimulus	0.5627	1	23
G-protein signaling_Rac2 regulation pathway	Protein function/G-proteins/RAS-group	small GTPase mediated signal transduction	0.5627	1	23
Regulation of lipid metabolism_G-alpha(q) regulation of lipid metabolism	Regulation of metabolism/Regulation of lipid metabolism		0.5627	1	23
Muscle contraction_ GPCRs in the regulation of smooth muscle tone	Protein function/G-proteins/GPCR Regulatory processes/Cytoskeleton remodeling Regulatory processes/Muscle contraction	G-protein coupled receptor protein signaling pathway	0.5733	2	54
Blood coagulation_GPCRs in platelet aggregation	Congenital, Hereditary, and Neonatal Diseases and Abnormalities Protein function/G-proteins/GPCR Regulatory processes/Blood coagulation Regulatory processes/Cell adhesion Regulatory processes/Cytoskeleton remodeling	cell death, cell adhesion, G-protein coupled receptor protein signaling pathway	0.5733	2	54
wtCFTR and deltaF508 traffic / Membrane expression (norm and CF)	Congenital, Hereditary, and Neonatal Diseases and Abnormalities Disease maps/Cystic fibrosis		0.5782	1	24
Apoptosis and survival_Anti-apoptotic action of nuclear ESR1 and ESR2	Protein function/Hormones Regulatory processes/Apoptosis and survival	apoptosis, response to hormone stimulus	0.5782	1	24
Galactose metabolism/ Rodent version	Metabolic maps/Organism-specific metabolic maps for Mouse, Rat and Human/Carbohydrates metabolism		0.5782	1	24
(L)-Alanine, (L)-cysteine, and (L)-methionine metabolism	Congenital, Hereditary, and Neonatal Diseases and Abnormalities Metabolic maps/Metabolic maps (common pathways)/Aminoacid metabolism		0.5782	1	24
Transport_ACM3 in salivary glands	Protein function/G-proteins/GPCR Regulatory processes/Transport	G-protein coupled receptor protein signaling pathway	0.5932	1	25
Inhibitory action of Lipoxins on Superoxide production in neutrophils	Congenital, Hereditary, and Neonatal Diseases and Abnormalities Disease maps/Cystic fibrosis		0.5932	1	25
Immune response_Lipoxin inhibitory action on Superoxide production in neutrophils	Regulatory processes/Immune response	immune response	0.5932	1	25
Neurophysiological process_Dopamine D2 receptor signaling in CNS	Protein function/G-proteins/GPCR Regulatory processes/Neurophysiological process	G-protein coupled receptor protein signaling pathway	0.5932	1	25
Neolacto-series GSL Metabolism p.1	Metabolic maps/Metabolic maps (common pathways)/Lipid metabolism		0.5932	1	25
Neolacto-series GSL Metabolism p.1 / Human version	Metabolic maps/Organism-specific metabolic maps for Mouse, Rat and Human/Lipid metabolism		0.5932	1	25
Development_Angiotensin signaling via STATs	Disease maps/Cardiac Hypertrophy Protein function/G-proteins/GPCR Regulatory processes/Development/Angiogenesis	G-protein coupled receptor protein signaling pathway, response to extracellular stimulus	0.5932	1	25
Cell cycle_Initiation of mitosis	Congenital, Hereditary, and Neonatal Diseases and Abnormalities Regulatory processes/Cell cycle	cell cycle	0.5932	1	25
Development_EDG3 signaling pathway	Protein function/G-proteins/GPCR Regulatory processes/Development/Development (common pathways)	G-protein coupled receptor protein signaling pathway, response to extracellular stimulus	0.6076	1	26
Urea cycle	Metabolic maps/Metabolic maps (common pathways)/Aminoacid metabolism		0.6076	1	26
Tyrosine metabolism p.2 (melanin)	Metabolic maps/Metabolic maps (common pathways)/Aminoacid metabolism		0.6076	1	26
(L)-Alanine, (L)-cysteine, and (L)-methionine metabolism / Human version	Metabolic maps/Organism-specific metabolic maps for Mouse, Rat and Human/Aminoacid metabolism		0.6076	1	26
Development_Mu-type opioid receptor signaling	Protein function/G-proteins/GPCR Regulatory processes/Development/Neurogenesis	G-protein coupled receptor protein signaling pathway, response to extracellular stimulus	0.6076	1	26
Cytoskeleton remodeling_RalA regulation pathway	Protein function/G-proteins/RAS-group Regulatory processes/Cytoskeleton remodeling	small GTPase mediated signal transduction	0.6076	1	26
Cell cycle_Regulation of G1/S transition (part 2)	Congenital, Hereditary, and Neonatal Diseases and Abnormalities Regulatory processes/Cell cycle	cell cycle	0.6076	1	26
ATP metabolism	Metabolic maps/Metabolic maps (common pathways)/Nucleotide metabolism		0.6127	2	58
Regulation of degradation of deltaF508 CFTR in CF	Congenital, Hereditary, and Neonatal Diseases and Abnormalities Disease maps/Cystic fibrosis		0.6216	1	27
Lysine metabolism	Metabolic maps/Metabolic maps (common pathways)/Aminoacid metabolism		0.6216	1	27
Development_MAG-dependent inhibition of neurite outgrowth	Congenital, Hereditary, and Neonatal Diseases and Abnormalities Regulatory processes/Development/Neurogenesis	response to extracellular stimulus	0.6216	1	27
Immune response _CCR3 signaling in eosinophils	Protein function/Cyto/chemokines Protein function/G-proteins/GPCR Regulatory processes/Immune response	cytokine and chemokine mediated signaling pathway, G-protein coupled receptor protein signaling pathway, immune response	0.6221	2	59
Transport_Alpha-2 adrenergic receptor regulation of ion channels	Protein function/G-proteins/GPCR Regulatory processes/Development/Development (common pathways) Regulatory processes/Transport	G-protein coupled receptor protein signaling pathway, response to extracellular stimulus	0.635	1	28
Proteolysis_Putative SUMO-1 pathway	Regulatory processes/Proteolysis	proteolysis	0.635	1	28
Apoptosis and survival_Role of IAP-proteins in apoptosis	Regulatory processes/Apoptosis and survival	apoptosis	0.648	1	29
Development_PDGF signaling via STATs and NF-kB	Protein function/Growth factors Regulatory processes/Development/Development (common pathways)	intracellular receptor-mediated signaling pathway, response to extracellular stimulus	0.648	1	29
Cell cycle_Role of SCF complex in cell cycle regulation	Regulatory processes/Cell cycle	cell cycle	0.648	1	29
Phenylalanine metabolism	Metabolic maps/Metabolic maps (common pathways)/Aminoacid metabolism		0.6605	1	30
Lysine metabolism/ Rodent version	Metabolic maps/Organism-specific metabolic maps for Mouse, Rat and Human/Aminoacid metabolism		0.6605	1	30
Phenylalanine metabolism/ Rodent version	Congenital, Hereditary, and Neonatal Diseases and Abnormalities Metabolic maps/Organism-specific metabolic maps for Mouse, Rat and Human/Aminoacid metabolism		0.6605	1	30
Immune response_PGE2 common pathways	Regulatory processes/Immune response	immune response	0.6605	1	30
DNA damage_Role of Brca1 and Brca2 in DNA repair	Regulatory processes/DNA-damage		0.6605	1	30
Development_Hedgehog and PTH signaling pathways in bone and cartilage development	Regulatory processes/Development/Development (common pathways)	response to extracellular stimulus	0.6605	1	30
* Immune response_ETV3 affect on CSF1-promoted macrophage differentiation	Protein function/Cyto/chemokines Protein function/Transcription factors Regulatory processes/Immune response	transcription, cytokine and chemokine mediated signaling pathway, immune response	0.6726	1	31
Immune response _Antiviral actions of Interferons	Regulatory processes/Immune response	immune response	0.6726	1	31
Apoptosis and survival_Regulation of Apoptosis by Mitochondrial Proteins	Regulatory processes/Apoptosis and survival	apoptosis	0.6726	1	31
Regulation of lipid metabolism_Regulation of lipid metabolism via LXR, NF-Y and SREBP	Protein function/Transcription factors Regulation of metabolism/Regulation of lipid metabolism	transcription	0.6726	1	31
Immune response_MIF - the neuroendocrine-macrophage connector	Regulatory processes/Immune response	immune response	0.6726	1	31
CTP/UTP metabolism	Metabolic maps/Metabolic maps (common pathways)/Nucleotide metabolism		0.675	2	65
G-protein signaling_Regulation of CDC42 activity	Protein function/G-proteins/RAS-group	small GTPase mediated signal transduction	0.6842	1	32
DNA damage_ATM/ATR regulation of G1/S checkpoint	Regulatory processes/Cell cycle Regulatory processes/DNA-damage	cell cycle	0.6842	1	32
Cell cycle_Role of APC in cell cycle regulation	Regulatory processes/Cell cycle	cell cycle	0.6842	1	32
Cell cycle_Spindle assembly and chromosome separation	Regulatory processes/Cell cycle	cell cycle	0.6842	1	32
G-protein signaling_ACM regulation of cAMP level	Protein function/G-proteins/GPCR	G-protein coupled receptor protein signaling pathway	0.6955	1	33
Normal and pathological TGF-beta-mediated regulation of cell proliferation	Disease maps/Neoplastic processes		0.6955	1	33
(L)-Arginine metabolism	Metabolic maps/Metabolic maps (common pathways)/Aminoacid metabolism		0.6955	1	33
Retinol metabolism / Rodent version	Metabolic maps/Organism-specific metabolic maps for Mouse, Rat and Human/Vitamin metabolism and cofactor metabolism		0.6955	1	33
Development_Beta-adrenergic receptors regulation of ERK	Disease maps/Cardiac Hypertrophy Protein function/G-proteins/GPCR Regulatory processes/Development/Development (common pathways)	G-protein coupled receptor protein signaling pathway, response to extracellular stimulus	0.6955	1	33
G-protein signaling_G-Protein alpha-12 signaling pathway	Protein function/G-proteins/GPCR	G-protein coupled receptor protein signaling pathway	0.6955	1	33
Immune response_IL-22 signaling pathway	Protein function/Cyto/chemokines Regulatory processes/Immune response	cytokine and chemokine mediated signaling pathway, immune response	0.6955	1	33
Transport_Clathrin-coated vesicle cycle	Disease maps/Cystic fibrosis Regulatory processes/Transport		0.6991	2	68
Immune response_Inhibitory action of Lipoxins on pro-inflammatory TNF-alpha signaling	Regulatory processes/Immune response	immune response	0.7063	1	34
Chemotaxis_Lipoxin inhibitory action on fMLP-induced neutrophil chemotaxis	Protein function/Cyto/chemokines Regulatory processes/Cell adhesion Regulatory processes/Chemotaxis Regulatory processes/Cytoskeleton remodeling Regulatory processes/Immune response	cytokine and chemokine mediated signaling pathway, cell adhesion, immune response	0.7063	1	34
Development_EDNRB signaling	Disease maps/Cardiac Hypertrophy Protein function/G-proteins/GPCR Protein function/Hormones Regulatory processes/Development/Development (common pathways)	response to hormone stimulus, G-protein coupled receptor protein signaling pathway, response to extracellular stimulus	0.7063	1	34
G-protein signaling_RhoA regulation pathway	Protein function/G-proteins/RAS-group Regulatory processes/Cytoskeleton remodeling	small GTPase mediated signal transduction	0.7063	1	34
G-protein signaling_Regulation of p38 and JNK signaling mediated by G-proteins	Protein function/G-proteins/GPCR	G-protein coupled receptor protein signaling pathway	0.7063	1	34
Chemotaxis_CXCR4 signaling pathway	Congenital, Hereditary, and Neonatal Diseases and Abnormalities Protein function/Cyto/chemokines Protein function/G-proteins/GPCR Regulatory processes/Chemotaxis	cytokine and chemokine mediated signaling pathway, G-protein coupled receptor protein signaling pathway	0.7063	1	34
Cell adhesion_Plasmin signaling	Congenital, Hereditary, and Neonatal Diseases and Abnormalities Regulatory processes/Cell adhesion	cell adhesion	0.7063	1	34
Development_PDGF signaling via MAPK cascades	Congenital, Hereditary, and Neonatal Diseases and Abnormalities Protein function/Growth factors Regulatory processes/Development/Development (common pathways)	intracellular receptor-mediated signaling pathway, response to extracellular stimulus	0.7063	1	34
Transcription_CREB pathway	Protein function/Transcription factors	transcription	0.7168	1	35
Transcription_Receptor-mediated HIF regulation	Protein function/Transcription factors	transcription	0.7168	1	35
Development_EPO-induced Jak-STAT pathway	Congenital, Hereditary, and Neonatal Diseases and Abnormalities Regulatory processes/Apoptosis and survival Regulatory processes/Development/Hemopoiesis	apoptosis, response to extracellular stimulus	0.7168	1	35
Development_A3 receptor signaling	Protein function/G-proteins/GPCR Regulatory processes/Development/Development (common pathways)	G-protein coupled receptor protein signaling pathway, response to extracellular stimulus	0.7269	1	36
Cell adhesion_Cell-matrix glycoconjugates	Regulatory processes/Cell adhesion	cell adhesion	0.7269	1	36
Cardiac Hypertrophy_Ca(2+)-dependent NF-AT signaling in Cardiac Hypertrophy	Congenital, Hereditary, and Neonatal Diseases and Abnormalities Disease maps/Cardiac Hypertrophy		0.7366	1	37
Cell adhesion_Histamine H1 receptor signaling in the interruption of cell barrier integrity	Protein function/G-proteins/GPCR Regulatory processes/Cell adhesion	cell adhesion, G-protein coupled receptor protein signaling pathway	0.7366	1	37
Development_A2A receptor signaling	Protein function/G-proteins/GPCR Regulatory processes/Development/Development (common pathways)	G-protein coupled receptor protein signaling pathway, response to extracellular stimulus	0.7366	1	37
Apoptosis and survival_HTR1A signaling	Protein function/G-proteins/GPCR Regulatory processes/Apoptosis and survival	apoptosis, G-protein coupled receptor protein signaling pathway	0.746	1	38
TTP metabolism	Metabolic maps/Metabolic maps (common pathways)/Nucleotide metabolism		0.746	1	38
Immune response _NF-AT signaling and leukocyte interactions	Protein function/Cyto/chemokines Regulatory processes/Immune response	cytokine and chemokine mediated signaling pathway, immune response	0.746	1	38
Immune response_Role of integrins in NK cells cytotoxicity	Regulatory processes/Immune response	immune response	0.746	1	38
Apoptosis and survival_APRIL and BAFF signaling	Regulatory processes/Apoptosis and survival	apoptosis	0.746	1	38
Cell cycle_Regulation of G1/S transition (part 1)	Regulatory processes/Cell cycle	cell cycle	0.746	1	38
Translation_Insulin regulation of translation	Congenital, Hereditary, and Neonatal Diseases and Abnormalities Protein function/Hormones Regulatory processes/Translation	response to hormone stimulus, translation	0.746	1	38
Immune response_Bacterial infections in normal airways	Congenital, Hereditary, and Neonatal Diseases and Abnormalities Disease maps/Cystic fibrosis Regulatory processes/Immune response	immune response	0.7551	1	39
Arginine metabolism/ Rodent version	Metabolic maps/Organism-specific metabolic maps for Mouse, Rat and Human/Aminoacid metabolism		0.7551	1	39
Transcription_P53 signaling pathway	Congenital, Hereditary, and Neonatal Diseases and Abnormalities Protein function/Transcription factors	transcription	0.7551	1	39
Signal transduction_AKT signaling	Protein function/Kinases	protein kinase cascade	0.7551	1	39
Immune response_TLR signaling pathways	Regulatory processes/Immune response	immune response	0.7551	1	39
wtCFTR and delta508-CFTR traffic / Generic schema (norm and CF)	Congenital, Hereditary, and Neonatal Diseases and Abnormalities Disease maps/Cystic fibrosis		0.7638	1	40
Development_Flt3 signaling	Protein function/Growth factors Regulatory processes/Apoptosis and survival Regulatory processes/Development/Hemopoiesis	apoptosis, intracellular receptor-mediated signaling pathway, response to extracellular stimulus	0.7722	1	41
Regulation of lipid metabolism_Insulin signaling:generic cascades	Protein function/Hormones Regulation of metabolism/Regulation of lipid metabolism	response to hormone stimulus	0.7722	1	41
Apoptosis and survival_Lymphotoxin-beta receptor signaling	Regulatory processes/Apoptosis and survival Regulatory processes/Immune response	apoptosis, immune response	0.7722	1	41
Immune response_NFAT in immune response	Protein function/Transcription factors Regulatory processes/Immune response	transcription, immune response	0.7804	1	42
Blood coagulation_GPVI-dependent platelet activation	Congenital, Hereditary, and Neonatal Diseases and Abnormalities Regulatory processes/Blood coagulation Regulatory processes/Cell adhesion	cell death, cell adhesion	0.7882	1	43
Signal transduction_JNK pathway	Protein function/Kinases	protein kinase cascade	0.7882	1	43
Immune response_CD28 signaling	Regulatory processes/Immune response	immune response	0.7882	1	43
Immune response _T cell receptor signaling pathway	Regulatory processes/Immune response	immune response	0.7958	1	44
Development_IGF-RI signaling	Protein function/Growth factors Regulatory processes/Development/Development (common pathways)	intracellular receptor-mediated signaling pathway, response to extracellular stimulus	0.7958	1	44
Immune response_IL-1 signaling pathway	Protein function/Cyto/chemokines Regulatory processes/Immune response	cytokine and chemokine mediated signaling pathway, immune response	0.7958	1	44
dCTP/dUTP metabolism	Metabolic maps/Metabolic maps (common pathways)/Nucleotide metabolism		0.8101	1	46
Immune response_Fc epsilon RI pathway	Congenital, Hereditary, and Neonatal Diseases and Abnormalities Regulatory processes/Immune response	immune response	0.8101	1	46
Cytoskeleton remodeling_Integrin outside-in signaling	Regulatory processes/Cell adhesion Regulatory processes/Cytoskeleton remodeling	cell adhesion	0.8101	1	46
Development_Role of HDAC and calcium/calmodulin-dependent kinase (CaMK) in control of skeletal myogenesis	Protein function/Second messenger Protein function/Transcription factors Regulatory processes/Development/Myogenesis	transcription, second-messenger-mediated signaling, response to extracellular stimulus	0.8235	1	48
Ubiquinone metabolism	Metabolic maps/Metabolic maps (common pathways)/Vitamin and cofactor metabolism		0.8298	1	49
dATP/dITP metabolism	Metabolic maps/Metabolic maps (common pathways)/Nucleotide metabolism		0.8582	1	54
Chemotaxis_Leukocyte chemotaxis	Protein function/Cyto/chemokines Regulatory processes/Cell adhesion Regulatory processes/Chemotaxis Regulatory processes/Immune response	cytokine and chemokine mediated signaling pathway, cell adhesion, immune response	0.8819	1	59
ATP/ITP metabolism	Metabolic maps/Metabolic maps (common pathways)/Nucleotide metabolism		0.9546	1	85
